# Supplementary material for: Multidrug resistance-associated protein 4 is a bile transporter of Clonorchis sinensis simulated by in silico docking
Source: Parasit Vectors. 2017 Nov 21;10:578. doi: 10.1186/s13071-017-2523-8 (PMC5697364; doi:10.1186/s13071-017-2523-8)
Supplement: Supplementary file 7 — CsMRP4.pdb. The model of CsMRP4 was built using YASARA. (PDB 1780 kb) [file 13071_2017_2523_MOESM7_ESM.pdb]

REMARK YASARA *************************************************************
REMARK YASARA *                                                           *
REMARK YASARA *                     Y  A  S  A  R  A                      *
REMARK YASARA *                                                           *
REMARK YASARA *   Yet Another Scientific Artificial Reality Application   *
REMARK YASARA *                                                           *
REMARK YASARA *            MOLECULE STRUCTURE FILE, PDB FORMAT            *
REMARK YASARA *                                                           *
REMARK YASARA * Just use YASARA every day to make your questions go away! *
REMARK YASARA *                                                           *
REMARK YASARA *                      www.YASARA.org                       *
REMARK YASARA *                                                           *
REMARK YASARA *************************************************************
REMARK YASARA
REMARK YASARA Written on:        Wed Aug 16 16:09:39 2017
REMARK YASARA Number of models: 1
REMARK YASARA Number of atoms:   22878
REMARK YASARA Please address questions or suggestions to: Eliza@yasara.org
REMARK YASARA
REMARK   2 RESOLUTION. 3.34 ANGSTROMS.
REMARK 290 CRYSTALLOGRAPHIC SYMMETRY TRANSFORMATIONS
REMARK 290 THE FOLLOWING TRANSFORMATIONS OPERATE ON THE ATOM/HETATM
REMARK 290 RECORDS IN THIS ENTRY TO PRODUCE CRYSTALLOGRAPHICALLY
REMARK 290 RELATED MOLECULES.
REMARK 290   SMTRY1   1  1.000000  0.000000  0.000000        0.00000
REMARK 290   SMTRY2   1  0.000000  1.000000  0.000000        0.00000
REMARK 290   SMTRY3   1  0.000000  0.000000  1.000000        0.00000
COMPND    MOL_ID: 1;
COMPND   2 MOLECULE: BOVINE MULTIDRUG RESISTANCE PROTEIN 1 (MRP1),MULTIDRUG;
COMPND   3 CHAIN: A;
SEQRES   1 A 1425  MET GLU GLN CYS PRO GLU GLU LYS ALA ASN PHE PHE SER 
SEQRES   2 A 1425  LYS MET PHE TYR THR TRP LEU ASN PRO THR LEU LYS GLU 
SEQRES   3 A 1425  ALA SER ARG SER PRO ILE THR THR GLU ALA ILE TYR ARG 
SEQRES   4 A 1425  ARG PRO GLU ILE GLU GLY SER ASP TYR VAL THR SER LYS 
SEQRES   5 A 1425  LEU GLU GLN HIS TRP ASP ARG GLU LYS GLN LYS PRO ARG 
SEQRES   6 A 1425  PRO SER LEU HIS ARG ALA VAL TYR ARG ALA GLN LEU LYS 
SEQRES   7 A 1425  TYR VAL VAL TYR THR ALA ILE THR ILE MET THR GLU ILE 
SEQRES   8 A 1425  VAL CYS LEU SER VAL ARG PRO ILE PHE MET ASN ARG LEU 
SEQRES   9 A 1425  LEU LEU GLY PHE ARG ASP LEU SER ILE GLU GLN ASN LYS 
SEQRES  10 A 1425  ILE ASP ALA ILE VAL TYR SER ILE ALA LEU ILE MET THR 
SEQRES  11 A 1425  ALA LEU PHE GLY LEU LEU LEU ARG ASN ALA THR PHE TRP 
SEQRES  12 A 1425  MET VAL TYR ARG MET GLY MET ARG LEU ARG VAL ALA ALA 
SEQRES  13 A 1425  SER GLY LEU ILE TYR LYS LYS VAL LEU SER LEU ASN GLN 
SEQRES  14 A 1425  LYS SER VAL VAL ASN SER SER ALA GLY HIS ILE ILE ASN 
SEQRES  15 A 1425  LEU LEU SER THR ASP ALA GLN ARG PHE GLU LEU THR PHE 
SEQRES  16 A 1425  MET PHE LEU HIS TYR ALA TRP VAL GLY PRO LEU GLN ALA 
SEQRES  17 A 1425  LEU VAL VAL PHE TYR LEU MET GLY GLU ILE THR PHE VAL 
SEQRES  18 A 1425  PRO THR ILE CYS GLY ALA THR VAL MET ALA VAL PHE ILE 
SEQRES  19 A 1425  PRO MET GLN SER LEU MET ASN ARG ALA TYR SER LYS LEU 
SEQRES  20 A 1425  LYS VAL ARG ILE ALA LYS VAL THR ASP ALA ARG ILE ARG 
SEQRES  21 A 1425  MET LEU SER ASP VAL ILE ASN GLY ILE LYS ILE ILE LYS 
SEQRES  22 A 1425  LEU HIS ALA TRP GLU SER LEU PHE LEU ALA LEU THR ARG 
SEQRES  23 A 1425  GLU ILE ARG ARG ARG GLU THR HIS LEU ILE VAL PHE VAL 
SEQRES  24 A 1425  ARG LEU CYS GLN THR PHE GLN PHE THR GLN LEU VAL TYR 
SEQRES  25 A 1425  GLN VAL LYS VAL THR THR LEU ALA MET LEU LEU PRO ILE 
SEQRES  26 A 1425  VAL LEU LEU HIS SER GLY PRO THR ASP PRO VAL ALA LEU 
SEQRES  27 A 1425  ARG SER SER GLU LEU PHE THR LEU LEU SER TYR LEU ASN 
SEQRES  28 A 1425  ALA LEU PHE LEU SER LEU THR LEU PHE LEU PRO MET CYS 
SEQRES  29 A 1425  ILE GLN TYR LEU PHE ASP THR LYS VAL SER CYS GLU ARG 
SEQRES  30 A 1425  ILE GLN ASN PHE LEU MET ILE PRO GLU LEU GLN ASP ASP 
SEQRES  31 A 1425  ARG GLN PRO ALA VAL ILE ASP THR GLU GLU PRO HIS VAL 
SEQRES  32 A 1425  TYR LEU ASP ASN VAL SER ALA ARG TRP PHE ASP LEU LYS 
SEQRES  33 A 1425  VAL LYS PRO THR LEU SER GLY ILE SER LEU LYS PHE VAL 
SEQRES  34 A 1425  GLY PRO GLN LEU ILE ALA ILE VAL GLY PRO VAL GLY CYS 
SEQRES  35 A 1425  GLY LYS SER SER LEU LEU GLN VAL ILE LEU GLY GLU LEU 
SEQRES  36 A 1425  PRO TYR PHE GLU GLY ASN VAL VAL ARG SER ASN ARG MET 
SEQRES  37 A 1425  ALA TYR MET PRO GLN VAL ALA TRP ILE THR PRO GLY THR 
SEQRES  38 A 1425  LEU ARG GLN ASN VAL LEU ILE SER GLU PRO PHE ASP HIS 
SEQRES  39 A 1425  GLU ARG TYR TRP LYS VAL LEU ARG ALA THR THR LEU ASN 
SEQRES  40 A 1425  VAL ASP ILE GLU ASN LEU THR GLN GLY ASP LYS THR GLN 
SEQRES  41 A 1425  VAL GLY GLU ARG GLY ALA SER LEU SER GLY GLY GLN LYS 
SEQRES  42 A 1425  ALA ARG ILE GLY LEU ALA ARG ILE ALA TYR SER GLN ALA 
SEQRES  43 A 1425  LYS PHE LEU LEU LEU ASP ASP PRO LEU ALA ALA VAL ASP 
SEQRES  44 A 1425  THR ARG VAL ALA GLU HIS LEU PHE TYR GLU CYS ILE CYS 
SEQRES  45 A 1425  GLY PHE LEU SER ASP ARG LEU ARG LEU LEU VAL THR ASN 
SEQRES  46 A 1425  GLN LEU HIS PHE LEU PRO HIS VAL ASP LYS ILE ILE ILE 
SEQRES  47 A 1425  MET GLU GLU GLY ARG VAL ALA GLU PHE GLY THR TYR GLU 
SEQRES  48 A 1425  GLU LEU ILE SER LYS GLY ILE GLU PHE HIS ASN LEU GLY 
SEQRES  49 A 1425  CYS SER GLN PRO ASP VAL SER ALA ASP VAL LYS GLU ASP 
SEQRES  50 A 1425  ASP VAL LYS MET SER THR GLU ILE SER GLN ALA VAL SER 
SEQRES  51 A 1425  LEU PRO ASN GLY GLN TYR TRP PHE PRO SER THR ASP LYS 
SEQRES  52 A 1425  ARG ALA SER ASP MET ALA LEU SER VAL PRO LEU ALA PRO 
SEQRES  53 A 1425  GLU GLY GLU ARG ARG TYR LEU SER THR LYS ASN ARG GLN 
SEQRES  54 A 1425  SER PHE THR LYS GLU GLU LEU GLN ARG THR THR ARG THR 
SEQRES  55 A 1425  GLU GLN GLU THR THR ASP HIS LEU LEU SER SER GLN THR 
SEQRES  56 A 1425  SER LEU ARG LEU PRO ARG THR LYS ALA SER PRO THR GLY 
SEQRES  57 A 1425  GLU PHE ASP ILE GLN SER VAL LEU SER LEU SER ASP VAL 
SEQRES  58 A 1425  THR ASP THR LYS ARG LYS VAL SER GLN TRP ASN PRO SER 
SEQRES  59 A 1425  PRO ILE PRO TYR LYS THR ALA SER ARG LEU SER ILE ALA 
SEQRES  60 A 1425  SER ARG SER SER LEU THR SER ARG LEU ALA PHE SER MET 
SEQRES  61 A 1425  GLU ASN ALA VAL ALA GLN GLY ILE ILE ASP HIS VAL PRO 
SEQRES  62 A 1425  ALA GLU PHE GLU GLU GLU ASN TRP ASP THR ILE LYS GLY 
SEQRES  63 A 1425  LEU GLU ASP GLU ALA GLU GLU THR GLU GLN ALA GLU GLY 
SEQRES  64 A 1425  TRP GLN THR GLY THR ILE SER TRP ARG TYR TYR ILE ILE 
SEQRES  65 A 1425  LEU GLY ARG ILE GLY GLY GLY LEU CYS GLY VAL PHE THR 
SEQRES  66 A 1425  THR ILE ILE LEU PHE VAL ILE THR ILE THR ASN TYR ALA 
SEQRES  67 A 1425  GLY CYS ASP PHE TRP LEU THR LYS TRP SER GLY LEU ALA 
SEQRES  68 A 1425  ASP PHE ARG TYR ASP MET ASN ILE THR VAL ASN VAL SER 
SEQRES  69 A 1425  ASN GLN MET VAL TRP SER MET ASP ASP ASN ARG PHE ASN 
SEQRES  70 A 1425  LEU LEU ILE PHE GLY LEU LEU THR THR ALA LEU ILE ILE 
SEQRES  71 A 1425  VAL SER THR ALA ARG SER LEU VAL PHE PHE GLY VAL LEU 
SEQRES  72 A 1425  LEU ASN SER SER LYS ARG LEU HIS ASP ARG MET LEU ARG 
SEQRES  73 A 1425  ALA CYS LEU GLN THR ARG LEU LEU PHE PHE GLU SER ASN 
SEQRES  74 A 1425  THR SER GLY ARG ILE LEU ASN ARG PHE SER LYS ASP ILE 
SEQRES  75 A 1425  GLY GLN VAL ASP ASP TYR LEU PRO VAL THR ILE HIS ASP 
SEQRES  76 A 1425  PHE LEU GLN CYS PHE PHE LEU VAL ILE SER SER GLY VAL 
SEQRES  77 A 1425  VAL THR ILE ILE SER SER TYR TRP LEU LEU ILE PRO THR 
SEQRES  78 A 1425  VAL PRO LEU ILE VAL LEU PHE TYR LEU THR ARG LYS TYR 
SEQRES  79 A 1425  TYR LEU ARG ALA SER ARG ASP LEU LYS ARG MET GLU SER 
SEQRES  80 A 1425  VAL ALA ARG SER PRO VAL PHE SER TRP VAL ASN VAL THR 
SEQRES  81 A 1425  LEU GLN GLY LEU PRO CYS ILE ARG ALA ALA ARG CYS GLU 
SEQRES  82 A 1425  ASP TYR GLN ILE ARG THR TYR ASN ASP LEU VAL ASP GLU 
SEQRES  83 A 1425  HIS THR SER ILE PHE PHE MET ASN ILE ALA ALA ALA ARG 
SEQRES  84 A 1425  TRP LEU SER VAL ARG LEU ASP LEU LEU CYS ALA VAL PHE 
SEQRES  85 A 1425  ILE ALA CYS THR VAL THR VAL CYS LEU LEU LEU GLY ILE 
SEQRES  86 A 1425  PHE SER ASN ILE PRO ALA ALA ASP VAL GLY LEU MET ILE 
SEQRES  87 A 1425  THR TYR ALA VAL SER LEU VAL GLY LEU PHE GLN TRP CYS 
SEQRES  88 A 1425  ILE ARG GLN SER ALA GLU VAL GLU ASN GLN MET VAL SER 
SEQRES  89 A 1425  VAL GLU ARG ALA VAL GLU TYR MET ASP LEU GLU PRO GLU 
SEQRES  90 A 1425  THR THR GLN PRO PRO ILE THR GLU LEU PRO ASP ASP TRP 
SEQRES  91 A 1425  PRO LYS PHE GLY ARG ILE ALA PHE ASP ASN LEU TRP LEU 
SEQRES  92 A 1425  ARG TYR HIS GLU SER ALA SER TRP ALA LEU LYS GLY ILE 
SEQRES  93 A 1425  SER LEU ASP ILE VAL ALA GLY LEU LYS VAL GLY VAL VAL 
SEQRES  94 A 1425  GLY ARG THR GLY ALA GLY LYS SER SER LEU ILE SER ALA 
SEQRES  95 A 1425  LEU PHE ARG LEU VAL GLU THR GLN GLU GLY LYS LEU MET 
SEQRES  96 A 1425  VAL ASP GLY ILE ASP VAL ALA HIS VAL GLU LEU LYS GLU 
SEQRES  97 A 1425  LEU ARG ARG ARG ILE SER ILE ILE PRO GLN ASP PRO ILE 
SEQRES  98 A 1425  MET PHE SER GLY THR ILE ARG SER ASN LEU ASP PRO ASP 
SEQRES  99 A 1425  ASN ARG LEU GLU ASP SER ALA ILE TRP ASP ALA LEU SER 
SEQRES 100 A 1425  SER VAL GLN LEU ASN ARG VAL VAL SER GLY LEU PRO GLY 
SEQRES 101 A 1425  GLU LEU ASP PHE HIS VAL SER GLU GLY GLY ALA ASN PHE 
SEQRES 102 A 1425  SER THR GLY GLN ARG GLN LEU LEU ALA LEU ALA ARG ALA 
SEQRES 103 A 1425  ILE LEU GLY GLY ASN ARG ILE ILE VAL VAL ASP GLU ALA 
SEQRES 104 A 1425  THR ALA ASN VAL ASP PRO TYR THR ASP SER ILE ILE GLN 
SEQRES 105 A 1425  LYS THR LEU ARG SER GLN PHE ALA SER CYS THR VAL MET 
SEQRES 106 A 1425  THR VAL ALA HIS ARG LEU HIS THR VAL ILE ASP ASN ASP 
SEQRES 107 A 1425  LEU MET VAL VAL MET GLU GLY GLY ARG ILE VAL GLU VAL 
SEQRES 108 A 1425  GLY VAL PRO HIS GLU LEU LEU ASN PRO GLU LEU SER SER 
SEQRES 109 A 1425  GLN ASP LYS GLU ALA LEU SER SER GLY THR GLN PRO MET 
SEQRES 110 A 1425  VAL ALA THR LYS LEU ASP ALA GLN 
CRYST1  146.000   99.000  107.000  90.00  90.00  90.00 P 1           1
ORIGX1      1.000000  0.000000  0.000000        0.00000
ORIGX2      0.000000  1.000000  0.000000        0.00000
ORIGX3      0.000000  0.000000  1.000000        0.00000
SCALE1      0.006849  0.000000  0.000000        0.00000
SCALE2      0.000000  0.010101  0.000000        0.00000
SCALE3      0.000000  0.000000  0.009346        0.00000
ATOM      1  N   MET A   1       1.655 -37.025 -14.057  1.00 -8.69           N
ATOM      2 1H   MET A   1       0.744 -36.592 -13.964  1.00 -8.69           H
ATOM      3 2H   MET A   1       1.748 -37.398 -14.991  1.00 -8.69           H
ATOM      4 3H   MET A   1       2.367 -36.325 -13.895  1.00 -8.69           H
ATOM      5  CA  MET A   1       1.786 -38.125 -13.060  1.00 -8.69           C
ATOM      6  HA  MET A   1       1.007 -38.865 -13.235  1.00 -8.69           H
ATOM      7  C   MET A   1       1.613 -37.573 -11.665  1.00 -8.69           C
ATOM      8  O   MET A   1       2.587 -37.208 -11.018  1.00 -8.69           O
ATOM      9  CB  MET A   1       3.153 -38.817 -13.150  1.00 -8.69           C
ATOM     10 1HB  MET A   1       3.937 -38.063 -13.110  1.00 -8.69           H
ATOM     11 2HB  MET A   1       3.263 -39.471 -12.287  1.00 -8.69           H
ATOM     12  CG  MET A   1       3.336 -39.666 -14.392  1.00 -8.69           C
ATOM     13 1HG  MET A   1       2.507 -40.372 -14.446  1.00 -8.69           H
ATOM     14 2HG  MET A   1       3.298 -39.021 -15.268  1.00 -8.69           H
ATOM     15  SD  MET A   1       4.885 -40.605 -14.424  1.00 -8.69           S
ATOM     16  CE  MET A   1       6.103 -39.348 -14.801  1.00 -8.69           C
ATOM     17 1HE  MET A   1       7.078 -39.816 -14.942  1.00 -8.69           H
ATOM     18 2HE  MET A   1       6.166 -38.637 -13.977  1.00 -8.69           H
ATOM     19 3HE  MET A   1       5.821 -38.822 -15.714  1.00 -8.69           H
ATOM     20  N   GLU A   2       0.374 -37.495 -11.206  1.00 14.10           N
ATOM     21  H   GLU A   2      -0.407 -37.837 -11.765  1.00 14.10           H
ATOM     22  CA  GLU A   2       0.082 -36.841  -9.936  1.00 14.10           C
ATOM     23  HA  GLU A   2       0.424 -35.809 -10.008  1.00 14.10           H
ATOM     24  C   GLU A   2       0.758 -37.434  -8.702  1.00 14.10           C
ATOM     25  O   GLU A   2       1.440 -36.713  -7.992  1.00 14.10           O
ATOM     26  CB  GLU A   2      -1.425 -36.839  -9.689  1.00 14.10           C
ATOM     27 1HB  GLU A   2      -1.804 -37.849  -9.830  1.00 14.10           H
ATOM     28 2HB  GLU A   2      -1.598 -36.553  -8.654  1.00 14.10           H
ATOM     29  CG  GLU A   2      -2.208 -35.897 -10.579  1.00 14.10           C
ATOM     30 1HG  GLU A   2      -1.802 -34.889 -10.484  1.00 14.10           H
ATOM     31 2HG  GLU A   2      -2.110 -36.225 -11.613  1.00 14.10           H
ATOM     32  CD  GLU A   2      -3.675 -35.882 -10.201  1.00 14.10           C
ATOM     33  OE1 GLU A   2      -4.018 -35.448  -9.074  1.00 14.10           O
ATOM     34  OE2 GLU A   2      -4.512 -36.363 -10.997  1.00 14.10           O
ATOM     35  N   GLN A   3       0.580 -38.710  -8.396  1.00 21.66           N
ATOM     36  H   GLN A   3       0.035 -39.315  -8.997  1.00 21.66           H
ATOM     37  CA  GLN A   3       1.139 -39.234  -7.150  1.00 21.66           C
ATOM     38  HA  GLN A   3       0.820 -38.570  -6.346  1.00 21.66           H
ATOM     39  C   GLN A   3       2.667 -39.185  -7.229  1.00 21.66           C
ATOM     40  O   GLN A   3       3.253 -39.627  -8.219  1.00 21.66           O
ATOM     41  CB  GLN A   3       0.607 -40.638  -6.854  1.00 21.66           C
ATOM     42 1HB  GLN A   3      -0.467 -40.632  -7.039  1.00 21.66           H
ATOM     43 2HB  GLN A   3       1.067 -41.352  -7.536  1.00 21.66           H
ATOM     44  CG  GLN A   3       0.824 -41.088  -5.414  1.00 21.66           C
ATOM     45 1HG  GLN A   3       1.892 -41.140  -5.208  1.00 21.66           H
ATOM     46 2HG  GLN A   3       0.378 -40.350  -4.748  1.00 21.66           H
ATOM     47  CD  GLN A   3       0.204 -42.436  -5.127  1.00 21.66           C
ATOM     48  OE1 GLN A   3       0.822 -43.470  -5.346  1.00 21.66           O
ATOM     49  NE2 GLN A   3      -1.000 -42.443  -4.629  1.00 21.66           N
ATOM     50 1HE2 GLN A   3      -1.435 -43.325  -4.403  1.00 21.66           H
ATOM     51 2HE2 GLN A   3      -1.486 -41.572  -4.472  1.00 21.66           H
ATOM     52  N   CYS A   4       3.289 -38.625  -6.201  1.00 30.65           N
ATOM     53  H   CYS A   4       2.762 -38.435  -5.352  1.00 30.65           H
ATOM     54  CA  CYS A   4       4.663 -38.131  -6.259  1.00 30.65           C
ATOM     55  HA  CYS A   4       4.653 -37.228  -6.868  1.00 30.65           H
ATOM     56  C   CYS A   4       5.755 -39.066  -6.805  1.00 30.65           C
ATOM     57  O   CYS A   4       6.178 -40.014  -6.124  1.00 30.65           O
ATOM     58  CB  CYS A   4       5.079 -37.718  -4.853  1.00 30.65           C
ATOM     59 1HB  CYS A   4       4.387 -36.956  -4.489  1.00 30.65           H
ATOM     60 2HB  CYS A   4       5.022 -38.591  -4.203  1.00 30.65           H
ATOM     61  SG  CYS A   4       6.747 -37.073  -4.808  1.00 30.65           S
ATOM     62  HG  CYS A   4       6.831 -36.944  -3.479  1.00 30.65           H
ATOM     63  N   PRO A   5       6.271 -38.797  -8.022  1.00 -2.81           N
ATOM     64  CA  PRO A   5       7.323 -39.684  -8.531  1.00 -2.81           C
ATOM     65  HA  PRO A   5       6.941 -40.703  -8.547  1.00 -2.81           H
ATOM     66  C   PRO A   5       8.673 -39.689  -7.809  1.00 -2.81           C
ATOM     67  O   PRO A   5       9.427 -40.624  -8.020  1.00 -2.81           O
ATOM     68  CB  PRO A   5       7.505 -39.211  -9.977  1.00 -2.81           C
ATOM     69 1HB  PRO A   5       8.349 -38.528 -10.042  1.00 -2.81           H
ATOM     70 2HB  PRO A   5       7.649 -40.059 -10.645  1.00 -2.81           H
ATOM     71  CG  PRO A   5       6.251 -38.507 -10.302  1.00 -2.81           C
ATOM     72 1HG  PRO A   5       6.398 -37.821 -11.132  1.00 -2.81           H
ATOM     73 2HG  PRO A   5       5.463 -39.227 -10.527  1.00 -2.81           H
ATOM     74  CD  PRO A   5       5.947 -37.778  -9.037  1.00 -2.81           C
ATOM     75 1HD  PRO A   5       6.591 -36.905  -8.925  1.00 -2.81           H
ATOM     76 2HD  PRO A   5       4.892 -37.500  -9.006  1.00 -2.81           H
ATOM     77  N   GLU A   6       8.990 -38.736  -6.937  1.00 -7.44           N
ATOM     78  H   GLU A   6       8.371 -37.951  -6.797  1.00 -7.44           H
ATOM     79  CA  GLU A   6      10.223 -38.819  -6.128  1.00 -7.44           C
ATOM     80  HA  GLU A   6      11.098 -38.899  -6.776  1.00 -7.44           H
ATOM     81  C   GLU A   6      10.159 -40.065  -5.254  1.00 -7.44           C
ATOM     82  O   GLU A   6      11.141 -40.779  -5.079  1.00 -7.44           O
ATOM     83  CB  GLU A   6      10.365 -37.582  -5.223  1.00 -7.44           C
ATOM     84 1HB  GLU A   6      10.632 -36.734  -5.836  1.00 -7.44           H
ATOM     85 2HB  GLU A   6       9.383 -37.377  -4.811  1.00 -7.44           H
ATOM     86  CG  GLU A   6      11.314 -37.648  -4.011  1.00 -7.44           C
ATOM     87 1HG  GLU A   6      11.111 -36.777  -3.387  1.00 -7.44           H
ATOM     88 2HG  GLU A   6      11.067 -38.527  -3.418  1.00 -7.44           H
ATOM     89  CD  GLU A   6      12.810 -37.674  -4.314  1.00 -7.44           C
ATOM     90  OE1 GLU A   6      13.253 -37.528  -5.460  1.00 -7.44           O
ATOM     91  OE2 GLU A   6      13.572 -37.841  -3.331  1.00 -7.44           O
ATOM     92  N   GLU A   7       8.991 -40.365  -4.710  1.00 16.16           N
ATOM     93  H   GLU A   7       8.175 -39.793  -4.899  1.00 16.16           H
ATOM     94  CA  GLU A   7       8.871 -41.497  -3.798  1.00 16.16           C
ATOM     95  HA  GLU A   7       9.780 -41.553  -3.199  1.00 16.16           H
ATOM     96  C   GLU A   7       8.758 -42.822  -4.544  1.00 16.16           C
ATOM     97  O   GLU A   7       8.878 -43.903  -3.960  1.00 16.16           O
ATOM     98  CB  GLU A   7       7.701 -41.260  -2.844  1.00 16.16           C
ATOM     99 1HB  GLU A   7       7.155 -40.376  -3.175  1.00 16.16           H
ATOM    100 2HB  GLU A   7       7.029 -42.118  -2.874  1.00 16.16           H
ATOM    101  CG  GLU A   7       8.178 -41.044  -1.411  1.00 16.16           C
ATOM    102 1HG  GLU A   7       7.314 -40.909  -0.758  1.00 16.16           H
ATOM    103 2HG  GLU A   7       8.712 -41.939  -1.092  1.00 16.16           H
ATOM    104  CD  GLU A   7       9.119 -39.848  -1.272  1.00 16.16           C
ATOM    105  OE1 GLU A   7      10.349 -40.062  -1.132  1.00 16.16           O
ATOM    106  OE2 GLU A   7       8.654 -38.693  -1.277  1.00 16.16           O
ATOM    107  N   LYS A   8       8.589 -42.723  -5.855  1.00  7.64           N
ATOM    108  H   LYS A   8       8.505 -41.799  -6.261  1.00  7.64           H
ATOM    109  CA  LYS A   8       8.537 -43.882  -6.748  1.00  7.64           C
ATOM    110  HA  LYS A   8       8.292 -44.778  -6.179  1.00  7.64           H
ATOM    111  C   LYS A   8       9.869 -44.106  -7.456  1.00  7.64           C
ATOM    112  O   LYS A   8      10.074 -45.137  -8.095  1.00  7.64           O
ATOM    113  CB  LYS A   8       7.452 -43.655  -7.803  1.00  7.64           C
ATOM    114 1HB  LYS A   8       7.718 -42.777  -8.390  1.00  7.64           H
ATOM    115 2HB  LYS A   8       7.426 -44.516  -8.469  1.00  7.64           H
ATOM    116  CG  LYS A   8       6.063 -43.449  -7.222  1.00  7.64           C
ATOM    117 1HG  LYS A   8       5.793 -44.326  -6.634  1.00  7.64           H
ATOM    118 2HG  LYS A   8       6.061 -42.575  -6.574  1.00  7.64           H
ATOM    119  CD  LYS A   8       5.038 -43.237  -8.324  1.00  7.64           C
ATOM    120 1HD  LYS A   8       5.359 -42.405  -8.951  1.00  7.64           H
ATOM    121 2HD  LYS A   8       4.973 -44.137  -8.936  1.00  7.64           H
ATOM    122  CE  LYS A   8       3.669 -42.910  -7.754  1.00  7.64           C
ATOM    123 1HE  LYS A   8       3.741 -41.986  -7.176  1.00  7.64           H
ATOM    124 2HE  LYS A   8       2.975 -42.744  -8.581  1.00  7.64           H
ATOM    125  NZ  LYS A   8       3.139 -43.998  -6.879  1.00  7.64           N
ATOM    126 1HZ  LYS A   8       2.213 -43.754  -6.538  1.00  7.64           H
ATOM    127 2HZ  LYS A   8       3.742 -44.127  -6.077  1.00  7.64           H
ATOM    128 3HZ  LYS A   8       3.068 -44.863  -7.396  1.00  7.64           H
ATOM    129  N   ALA A   9      10.752 -43.125  -7.376  1.00 10.47           N
ATOM    130  H   ALA A   9      10.540 -42.307  -6.825  1.00 10.47           H
ATOM    131  CA  ALA A   9      12.012 -43.146  -8.104  1.00 10.47           C
ATOM    132  HA  ALA A   9      11.810 -43.435  -9.136  1.00 10.47           H
ATOM    133  C   ALA A   9      13.008 -44.145  -7.512  1.00 10.47           C
ATOM    134  O   ALA A   9      13.031 -44.389  -6.302  1.00 10.47           O
ATOM    135  CB  ALA A   9      12.614 -41.727  -8.101  1.00 10.47           C
ATOM    136 1HB  ALA A   9      11.949 -41.040  -8.624  1.00 10.47           H
ATOM    137 2HB  ALA A   9      13.580 -41.731  -8.600  1.00 10.47           H
ATOM    138 3HB  ALA A   9      12.748 -41.382  -7.076  1.00 10.47           H
ATOM    139  N   ASN A  10      13.884 -44.651  -8.369  1.00 -5.06           N
ATOM    140  H   ASN A  10      13.769 -44.459  -9.359  1.00 -5.06           H
ATOM    141  CA  ASN A  10      15.061 -45.398  -7.922  1.00 -5.06           C
ATOM    142  HA  ASN A  10      14.769 -46.191  -7.232  1.00 -5.06           H
ATOM    143  C   ASN A  10      15.970 -44.402  -7.202  1.00 -5.06           C
ATOM    144  O   ASN A  10      15.929 -43.217  -7.507  1.00 -5.06           O
ATOM    145  CB  ASN A  10      15.814 -45.987  -9.123  1.00 -5.06           C
ATOM    146 1HB  ASN A  10      15.985 -45.204  -9.859  1.00 -5.06           H
ATOM    147 2HB  ASN A  10      16.777 -46.367  -8.786  1.00 -5.06           H
ATOM    148  CG  ASN A  10      15.073 -47.123  -9.784  1.00 -5.06           C
ATOM    149  OD1 ASN A  10      14.727 -47.068 -10.958  1.00 -5.06           O
ATOM    150  ND2 ASN A  10      14.854 -48.173  -9.052  1.00 -5.06           N
ATOM    151 1HD2 ASN A  10      14.342 -48.947  -9.446  1.00 -5.06           H
ATOM    152 2HD2 ASN A  10      15.190 -48.205  -8.100  1.00 -5.06           H
ATOM    153  N   PHE A  11      16.813 -44.846  -6.282  1.00-13.73           N
ATOM    154  H   PHE A  11      16.841 -45.831  -6.058  1.00-13.73           H
ATOM    155  CA  PHE A  11      17.682 -43.926  -5.540  1.00-13.73           C
ATOM    156  HA  PHE A  11      17.041 -43.210  -5.027  1.00-13.73           H
ATOM    157  C   PHE A  11      18.639 -43.111  -6.419  1.00-13.73           C
ATOM    158  O   PHE A  11      18.842 -41.926  -6.178  1.00-13.73           O
ATOM    159  CB  PHE A  11      18.464 -44.699  -4.475  1.00-13.73           C
ATOM    160 1HB  PHE A  11      17.762 -45.321  -3.920  1.00-13.73           H
ATOM    161 2HB  PHE A  11      19.189 -45.349  -4.963  1.00-13.73           H
ATOM    162  CG  PHE A  11      19.178 -43.810  -3.493  1.00-13.73           C
ATOM    163  CD1 PHE A  11      18.460 -43.172  -2.465  1.00-13.73           C
ATOM    164  HD1 PHE A  11      17.395 -43.329  -2.375  1.00-13.73           H
ATOM    165  CD2 PHE A  11      20.566 -43.606  -3.587  1.00-13.73           C
ATOM    166  HD2 PHE A  11      21.131 -44.082  -4.376  1.00-13.73           H
ATOM    167  CE1 PHE A  11      19.116 -42.321  -1.541  1.00-13.73           C
ATOM    168  HE1 PHE A  11      18.551 -41.820  -0.768  1.00-13.73           H
ATOM    169  CE2 PHE A  11      21.241 -42.778  -2.653  1.00-13.73           C
ATOM    170  HE2 PHE A  11      22.310 -42.634  -2.729  1.00-13.73           H
ATOM    171  CZ  PHE A  11      20.512 -42.126  -1.634  1.00-13.73           C
ATOM    172  HZ  PHE A  11      21.018 -41.473  -0.937  1.00-13.73           H
ATOM    173  N   PHE A  12      19.171 -43.691  -7.486  1.00-18.30           N
ATOM    174  H   PHE A  12      19.031 -44.685  -7.649  1.00-18.30           H
ATOM    175  CA  PHE A  12      19.973 -42.903  -8.428  1.00-18.30           C
ATOM    176  HA  PHE A  12      20.779 -42.411  -7.884  1.00-18.30           H
ATOM    177  C   PHE A  12      19.102 -41.823  -9.074  1.00-18.30           C
ATOM    178  O   PHE A  12      19.483 -40.657  -9.164  1.00-18.30           O
ATOM    179  CB  PHE A  12      20.577 -43.799  -9.516  1.00-18.30           C
ATOM    180 1HB  PHE A  12      21.141 -44.598  -9.035  1.00-18.30           H
ATOM    181 2HB  PHE A  12      19.771 -44.249 -10.095  1.00-18.30           H
ATOM    182  CG  PHE A  12      21.497 -43.061 -10.457  1.00-18.30           C
ATOM    183  CD1 PHE A  12      22.881 -43.025 -10.211  1.00-18.30           C
ATOM    184  HD1 PHE A  12      23.291 -43.560  -9.366  1.00-18.30           H
ATOM    185  CD2 PHE A  12      20.985 -42.378 -11.578  1.00-18.30           C
ATOM    186  HD2 PHE A  12      19.928 -42.420 -11.798  1.00-18.30           H
ATOM    187  CE1 PHE A  12      23.748 -42.282 -11.050  1.00-18.30           C
ATOM    188  HE1 PHE A  12      24.809 -42.255 -10.846  1.00-18.30           H
ATOM    189  CE2 PHE A  12      21.835 -41.614 -12.415  1.00-18.30           C
ATOM    190  HE2 PHE A  12      21.425 -41.071 -13.254  1.00-18.30           H
ATOM    191  CZ  PHE A  12      23.220 -41.554 -12.140  1.00-18.30           C
ATOM    192  HZ  PHE A  12      23.872 -40.953 -12.759  1.00-18.30           H
ATOM    193  N   SER A  13      17.901 -42.199  -9.487  1.00 -6.86           N
ATOM    194  H   SER A  13      17.595 -43.150  -9.357  1.00 -6.86           H
ATOM    195  CA  SER A  13      16.992 -41.258 -10.132  1.00 -6.86           C
ATOM    196  HA  SER A  13      17.506 -40.815 -10.984  1.00 -6.86           H
ATOM    197  C   SER A  13      16.579 -40.138  -9.186  1.00 -6.86           C
ATOM    198  O   SER A  13      16.424 -39.001  -9.624  1.00 -6.86           O
ATOM    199  CB  SER A  13      15.747 -41.987 -10.628  1.00 -6.86           C
ATOM    200 1HB  SER A  13      15.180 -42.340  -9.770  1.00 -6.86           H
ATOM    201 2HB  SER A  13      15.126 -41.301 -11.206  1.00 -6.86           H
ATOM    202  OG  SER A  13      16.101 -43.109 -11.422  1.00 -6.86           O
ATOM    203  HG  SER A  13      15.287 -43.594 -11.621  1.00 -6.86           H
ATOM    204  N   LYS A  14      16.454 -40.441  -7.896  1.00 -3.06           N
ATOM    205  H   LYS A  14      16.529 -41.415  -7.610  1.00 -3.06           H
ATOM    206  CA  LYS A  14      16.229 -39.419  -6.869  1.00 -3.06           C
ATOM    207  HA  LYS A  14      15.319 -38.859  -7.094  1.00 -3.06           H
ATOM    208  C   LYS A  14      17.388 -38.436  -6.825  1.00 -3.06           C
ATOM    209  O   LYS A  14      17.176 -37.247  -6.964  1.00 -3.06           O
ATOM    210  CB  LYS A  14      16.129 -40.007  -5.457  1.00 -3.06           C
ATOM    211 1HB  LYS A  14      16.977 -40.662  -5.285  1.00 -3.06           H
ATOM    212 2HB  LYS A  14      16.223 -39.172  -4.768  1.00 -3.06           H
ATOM    213  CG  LYS A  14      14.869 -40.752  -5.063  1.00 -3.06           C
ATOM    214 1HG  LYS A  14      14.015 -40.084  -5.167  1.00 -3.06           H
ATOM    215 2HG  LYS A  14      14.728 -41.633  -5.687  1.00 -3.06           H
ATOM    216  CD  LYS A  14      15.041 -41.167  -3.598  1.00 -3.06           C
ATOM    217 1HD  LYS A  14      15.812 -41.935  -3.546  1.00 -3.06           H
ATOM    218 2HD  LYS A  14      15.387 -40.302  -3.030  1.00 -3.06           H
ATOM    219  CE  LYS A  14      13.780 -41.688  -2.927  1.00 -3.06           C
ATOM    220 1HE  LYS A  14      13.350 -42.497  -3.523  1.00 -3.06           H
ATOM    221 2HE  LYS A  14      14.047 -42.075  -1.942  1.00 -3.06           H
ATOM    222  NZ  LYS A  14      12.785 -40.589  -2.757  1.00 -3.06           N
ATOM    223 1HZ  LYS A  14      12.120 -40.804  -2.025  1.00 -3.06           H
ATOM    224 2HZ  LYS A  14      12.278 -40.458  -3.626  1.00 -3.06           H
ATOM    225 3HZ  LYS A  14      13.255 -39.717  -2.535  1.00 -3.06           H
ATOM    226  N   MET A  15      18.612 -38.917  -6.647  1.00  0.13           N
ATOM    227  H   MET A  15      18.756 -39.922  -6.610  1.00  0.13           H
ATOM    228  CA  MET A  15      19.755 -38.019  -6.425  1.00  0.13           C
ATOM    229  HA  MET A  15      19.519 -37.360  -5.588  1.00  0.13           H
ATOM    230  C   MET A  15      20.109 -37.139  -7.613  1.00  0.13           C
ATOM    231  O   MET A  15      20.686 -36.066  -7.446  1.00  0.13           O
ATOM    232  CB  MET A  15      21.024 -38.801  -6.092  1.00  0.13           C
ATOM    233 1HB  MET A  15      21.236 -39.485  -6.913  1.00  0.13           H
ATOM    234 2HB  MET A  15      21.844 -38.087  -6.024  1.00  0.13           H
ATOM    235  CG  MET A  15      20.995 -39.578  -4.795  1.00  0.13           C
ATOM    236 1HG  MET A  15      20.647 -38.924  -3.996  1.00  0.13           H
ATOM    237 2HG  MET A  15      20.320 -40.428  -4.881  1.00  0.13           H
ATOM    238  SD  MET A  15      22.665 -40.155  -4.397  1.00  0.13           S
ATOM    239  CE  MET A  15      22.963 -41.422  -5.658  1.00  0.13           C
ATOM    240 1HE  MET A  15      23.915 -41.915  -5.459  1.00  0.13           H
ATOM    241 2HE  MET A  15      22.999 -40.963  -6.645  1.00  0.13           H
ATOM    242 3HE  MET A  15      22.163 -42.163  -5.631  1.00  0.13           H
ATOM    243  N   PHE A  16      19.796 -37.611  -8.809  1.00  6.04           N
ATOM    244  H   PHE A  16      19.373 -38.531  -8.886  1.00  6.04           H
ATOM    245  CA  PHE A  16      20.102 -36.874 -10.032  1.00  6.04           C
ATOM    246  HA  PHE A  16      20.837 -36.102  -9.808  1.00  6.04           H
ATOM    247  C   PHE A  16      18.859 -36.169 -10.575  1.00  6.04           C
ATOM    248  O   PHE A  16      18.922 -35.465 -11.586  1.00  6.04           O
ATOM    249  CB  PHE A  16      20.728 -37.826 -11.056  1.00  6.04           C
ATOM    250 1HB  PHE A  16      20.111 -38.722 -11.132  1.00  6.04           H
ATOM    251 2HB  PHE A  16      20.741 -37.335 -12.028  1.00  6.04           H
ATOM    252  CG  PHE A  16      22.149 -38.217 -10.722  1.00  6.04           C
ATOM    253  CD1 PHE A  16      22.432 -39.159  -9.714  1.00  6.04           C
ATOM    254  HD1 PHE A  16      21.628 -39.635  -9.181  1.00  6.04           H
ATOM    255  CD2 PHE A  16      23.221 -37.624 -11.414  1.00  6.04           C
ATOM    256  HD2 PHE A  16      23.027 -36.907 -12.198  1.00  6.04           H
ATOM    257  CE1 PHE A  16      23.766 -39.487  -9.376  1.00  6.04           C
ATOM    258  HE1 PHE A  16      23.968 -40.198  -8.589  1.00  6.04           H
ATOM    259  CE2 PHE A  16      24.562 -37.958 -11.100  1.00  6.04           C
ATOM    260  HE2 PHE A  16      25.376 -37.495 -11.638  1.00  6.04           H
ATOM    261  CZ  PHE A  16      24.831 -38.895 -10.080  1.00  6.04           C
ATOM    262  HZ  PHE A  16      25.850 -39.158  -9.838  1.00  6.04           H
ATOM    263  N   TYR A  17      17.746 -36.362  -9.876  1.00 28.82           N
ATOM    264  H   TYR A  17      17.782 -36.965  -9.062  1.00 28.82           H
ATOM    265  CA  TYR A  17      16.451 -35.734 -10.154  1.00 28.82           C
ATOM    266  HA  TYR A  17      15.726 -36.235  -9.517  1.00 28.82           H
ATOM    267  C   TYR A  17      15.969 -35.934 -11.589  1.00 28.82           C
ATOM    268  O   TYR A  17      15.293 -35.102 -12.191  1.00 28.82           O
ATOM    269  CB  TYR A  17      16.467 -34.276  -9.694  1.00 28.82           C
ATOM    270 1HB  TYR A  17      17.220 -33.728 -10.256  1.00 28.82           H
ATOM    271 2HB  TYR A  17      15.490 -33.828  -9.869  1.00 28.82           H
ATOM    272  CG  TYR A  17      16.786 -34.196  -8.217  1.00 28.82           C
ATOM    273  CD1 TYR A  17      18.116 -34.049  -7.778  1.00 28.82           C
ATOM    274  HD1 TYR A  17      18.905 -33.917  -8.501  1.00 28.82           H
ATOM    275  CD2 TYR A  17      15.769 -34.326  -7.246  1.00 28.82           C
ATOM    276  HD2 TYR A  17      14.737 -34.405  -7.553  1.00 28.82           H
ATOM    277  CE1 TYR A  17      18.438 -34.103  -6.403  1.00 28.82           C
ATOM    278  HE1 TYR A  17      19.466 -34.016  -6.092  1.00 28.82           H
ATOM    279  CE2 TYR A  17      16.093 -34.384  -5.858  1.00 28.82           C
ATOM    280  HE2 TYR A  17      15.316 -34.511  -5.120  1.00 28.82           H
ATOM    281  CZ  TYR A  17      17.431 -34.303  -5.457  1.00 28.82           C
ATOM    282  OH  TYR A  17      17.784 -34.435  -4.138  1.00 28.82           O
ATOM    283  HH  TYR A  17      18.739 -34.488  -4.021  1.00 28.82           H
ATOM    284  N   THR A  18      16.291 -37.094 -12.137  1.00 -5.27           N
ATOM    285  H   THR A  18      16.785 -37.787 -11.585  1.00 -5.27           H
ATOM    286  CA  THR A  18      15.950 -37.426 -13.518  1.00 -5.27           C
ATOM    287  HA  THR A  18      16.178 -36.585 -14.172  1.00 -5.27           H
ATOM    288  C   THR A  18      14.472 -37.762 -13.656  1.00 -5.27           C
ATOM    289  O   THR A  18      13.935 -37.817 -14.762  1.00 -5.27           O
ATOM    290  CB  THR A  18      16.743 -38.656 -13.968  1.00 -5.27           C
ATOM    291  HB  THR A  18      16.400 -38.982 -14.949  1.00 -5.27           H
ATOM    292  OG1 THR A  18      16.540 -39.683 -12.999  1.00 -5.27           O
ATOM    293  HG1 THR A  18      16.953 -40.498 -13.325  1.00 -5.27           H
ATOM    294  CG2 THR A  18      18.232 -38.377 -14.021  1.00 -5.27           C
ATOM    295 1HG2 THR A  18      18.750 -39.268 -14.376  1.00 -5.27           H
ATOM    296 2HG2 THR A  18      18.604 -38.123 -13.030  1.00 -5.27           H
ATOM    297 3HG2 THR A  18      18.432 -37.555 -14.708  1.00 -5.27           H
ATOM    298  N   TRP A  19      13.786 -37.942 -12.537  1.00 28.70           N
ATOM    299  H   TRP A  19      14.258 -37.870 -11.649  1.00 28.70           H
ATOM    300  CA  TRP A  19      12.359 -38.256 -12.549  1.00 28.70           C
ATOM    301  HA  TRP A  19      12.206 -39.107 -13.214  1.00 28.70           H
ATOM    302  C   TRP A  19      11.500 -37.120 -13.106  1.00 28.70           C
ATOM    303  O   TRP A  19      10.373 -37.353 -13.532  1.00 28.70           O
ATOM    304  CB  TRP A  19      11.896 -38.676 -11.147  1.00 28.70           C
ATOM    305 1HB  TRP A  19      10.811 -38.774 -11.147  1.00 28.70           H
ATOM    306 2HB  TRP A  19      12.320 -39.658 -10.940  1.00 28.70           H
ATOM    307  CG  TRP A  19      12.311 -37.764 -10.022  1.00 28.70           C
ATOM    308  CD1 TRP A  19      13.480 -37.814  -9.326  1.00 28.70           C
ATOM    309  HD1 TRP A  19      14.280 -38.514  -9.528  1.00 28.70           H
ATOM    310  CD2 TRP A  19      11.514 -36.771  -9.343  1.00 28.70           C
ATOM    311  NE1 TRP A  19      13.508 -36.892  -8.323  1.00 28.70           N
ATOM    312  HE1 TRP A  19      14.255 -36.796  -7.639  1.00 28.70           H
ATOM    313  CE2 TRP A  19      12.336 -36.195  -8.332  1.00 28.70           C
ATOM    314  CE3 TRP A  19      10.178 -36.337  -9.453  1.00 28.70           C
ATOM    315  HE3 TRP A  19       9.526 -36.762 -10.199  1.00 28.70           H
ATOM    316  CZ2 TRP A  19      11.881 -35.168  -7.481  1.00 28.70           C
ATOM    317  HZ2 TRP A  19      12.534 -34.744  -6.732  1.00 28.70           H
ATOM    318  CZ3 TRP A  19       9.698 -35.340  -8.556  1.00 28.70           C
ATOM    319  HZ3 TRP A  19       8.666 -35.029  -8.593  1.00 28.70           H
ATOM    320  CH2 TRP A  19      10.568 -34.751  -7.599  1.00 28.70           C
ATOM    321  HH2 TRP A  19      10.191 -33.983  -6.940  1.00 28.70           H
ATOM    322  N   LEU A  20      12.043 -35.911 -13.173  1.00 10.33           N
ATOM    323  H   LEU A  20      12.978 -35.769 -12.810  1.00 10.33           H
ATOM    324  CA  LEU A  20      11.339 -34.756 -13.744  1.00 10.33           C
ATOM    325  HA  LEU A  20      10.273 -34.862 -13.570  1.00 10.33           H
ATOM    326  C   LEU A  20      11.514 -34.576 -15.243  1.00 10.33           C
ATOM    327  O   LEU A  20      10.939 -33.668 -15.840  1.00 10.33           O
ATOM    328  CB  LEU A  20      11.803 -33.483 -13.041  1.00 10.33           C
ATOM    329 1HB  LEU A  20      12.886 -33.398 -13.125  1.00 10.33           H
ATOM    330 2HB  LEU A  20      11.350 -32.628 -13.538  1.00 10.33           H
ATOM    331  CG  LEU A  20      11.388 -33.451 -11.570  1.00 10.33           C
ATOM    332  HG  LEU A  20      10.876 -34.380 -11.332  1.00 10.33           H
ATOM    333  CD1 LEU A  20      12.603 -33.345 -10.678  1.00 10.33           C
ATOM    334 1HD1 LEU A  20      12.299 -33.425  -9.640  1.00 10.33           H
ATOM    335 2HD1 LEU A  20      13.106 -32.392 -10.836  1.00 10.33           H
ATOM    336 3HD1 LEU A  20      13.292 -34.159 -10.892  1.00 10.33           H
ATOM    337  CD2 LEU A  20      10.412 -32.311 -11.328  1.00 10.33           C
ATOM    338 1HD2 LEU A  20      10.014 -32.388 -10.318  1.00 10.33           H
ATOM    339 2HD2 LEU A  20       9.578 -32.380 -12.029  1.00 10.33           H
ATOM    340 3HD2 LEU A  20      10.909 -31.348 -11.453  1.00 10.33           H
ATOM    341  N   ASN A  21      12.291 -35.445 -15.872  1.00 13.98           N
ATOM    342  H   ASN A  21      12.698 -36.223 -15.366  1.00 13.98           H
ATOM    343  CA  ASN A  21      12.553 -35.289 -17.301  1.00 13.98           C
ATOM    344  HA  ASN A  21      13.088 -34.347 -17.421  1.00 13.98           H
ATOM    345  C   ASN A  21      11.324 -35.161 -18.212  1.00 13.98           C
ATOM    346  O   ASN A  21      11.326 -34.260 -19.054  1.00 13.98           O
ATOM    347  CB  ASN A  21      13.449 -36.417 -17.832  1.00 13.98           C
ATOM    348 1HB  ASN A  21      13.193 -37.352 -17.338  1.00 13.98           H
ATOM    349 2HB  ASN A  21      13.264 -36.534 -18.899  1.00 13.98           H
ATOM    350  CG  ASN A  21      14.916 -36.132 -17.656  1.00 13.98           C
ATOM    351  OD1 ASN A  21      15.371 -35.008 -17.840  1.00 13.98           O
ATOM    352  ND2 ASN A  21      15.675 -37.135 -17.334  1.00 13.98           N
ATOM    353 1HD2 ASN A  21      16.668 -36.996 -17.253  1.00 13.98           H
ATOM    354 2HD2 ASN A  21      15.265 -38.045 -17.176  1.00 13.98           H
ATOM    355  N   PRO A  22      10.291 -36.027 -18.093  1.00 13.01           N
ATOM    356  CA  PRO A  22       9.217 -35.799 -19.072  1.00 13.01           C
ATOM    357  HA  PRO A  22       9.628 -35.875 -20.078  1.00 13.01           H
ATOM    358  C   PRO A  22       8.444 -34.486 -18.941  1.00 13.01           C
ATOM    359  O   PRO A  22       8.217 -33.800 -19.935  1.00 13.01           O
ATOM    360  CB  PRO A  22       8.263 -36.973 -18.816  1.00 13.01           C
ATOM    361 1HB  PRO A  22       7.460 -36.672 -18.144  1.00 13.01           H
ATOM    362 2HB  PRO A  22       7.852 -37.347 -19.754  1.00 13.01           H
ATOM    363  CG  PRO A  22       9.098 -38.003 -18.161  1.00 13.01           C
ATOM    364 1HG  PRO A  22       8.484 -38.706 -17.597  1.00 13.01           H
ATOM    365 2HG  PRO A  22       9.700 -38.523 -18.906  1.00 13.01           H
ATOM    366  CD  PRO A  22       9.975 -37.198 -17.252  1.00 13.01           C
ATOM    367 1HD  PRO A  22       9.431 -36.891 -16.357  1.00 13.01           H
ATOM    368 2HD  PRO A  22      10.872 -37.759 -16.991  1.00 13.01           H
ATOM    369  N   THR A  23       8.047 -34.113 -17.732  1.00  9.11           N
ATOM    370  H   THR A  23       8.303 -34.640 -16.909  1.00  9.11           H
ATOM    371  CA  THR A  23       7.161 -32.965 -17.553  1.00  9.11           C
ATOM    372  HA  THR A  23       6.330 -33.047 -18.253  1.00  9.11           H
ATOM    373  C   THR A  23       7.850 -31.640 -17.824  1.00  9.11           C
ATOM    374  O   THR A  23       7.233 -30.687 -18.287  1.00  9.11           O
ATOM    375  CB  THR A  23       6.586 -32.941 -16.131  1.00  9.11           C
ATOM    376  HB  THR A  23       6.131 -31.970 -15.933  1.00  9.11           H
ATOM    377  OG1 THR A  23       7.639 -33.203 -15.198  1.00  9.11           O
ATOM    378  HG1 THR A  23       7.264 -33.139 -14.315  1.00  9.11           H
ATOM    379  CG2 THR A  23       5.547 -34.027 -15.951  1.00  9.11           C
ATOM    380 1HG2 THR A  23       5.099 -33.930 -14.963  1.00  9.11           H
ATOM    381 2HG2 THR A  23       6.001 -35.011 -16.051  1.00  9.11           H
ATOM    382 3HG2 THR A  23       4.759 -33.910 -16.697  1.00  9.11           H
ATOM    383  N   LEU A  24       9.155 -31.570 -17.612  1.00  3.19           N
ATOM    384  H   LEU A  24       9.654 -32.354 -17.204  1.00  3.19           H
ATOM    385  CA  LEU A  24       9.859 -30.332 -17.926  1.00  3.19           C
ATOM    386  HA  LEU A  24       9.225 -29.499 -17.622  1.00  3.19           H
ATOM    387  C   LEU A  24      10.067 -30.169 -19.431  1.00  3.19           C
ATOM    388  O   LEU A  24      10.185 -29.045 -19.913  1.00  3.19           O
ATOM    389  CB  LEU A  24      11.161 -30.235 -17.126  1.00  3.19           C
ATOM    390 1HB  LEU A  24      11.797 -31.080 -17.390  1.00  3.19           H
ATOM    391 2HB  LEU A  24      11.673 -29.315 -17.411  1.00  3.19           H
ATOM    392  CG  LEU A  24      10.953 -30.223 -15.597  1.00  3.19           C
ATOM    393  HG  LEU A  24      10.423 -31.128 -15.309  1.00  3.19           H
ATOM    394  CD1 LEU A  24      12.293 -30.232 -14.896  1.00  3.19           C
ATOM    395 1HD1 LEU A  24      12.148 -30.274 -13.818  1.00  3.19           H
ATOM    396 2HD1 LEU A  24      12.859 -29.336 -15.152  1.00  3.19           H
ATOM    397 3HD1 LEU A  24      12.854 -31.115 -15.202  1.00  3.19           H
ATOM    398  CD2 LEU A  24      10.146 -29.027 -15.079  1.00  3.19           C
ATOM    399 1HD2 LEU A  24      10.055 -29.089 -13.995  1.00  3.19           H
ATOM    400 2HD2 LEU A  24       9.143 -29.043 -15.503  1.00  3.19           H
ATOM    401 3HD2 LEU A  24      10.643 -28.096 -15.350  1.00  3.19           H
ATOM    402  N   LYS A  25      10.014 -31.251 -20.203  1.00 -2.12           N
ATOM    403  H   LYS A  25       9.944 -32.173 -19.789  1.00 -2.12           H
ATOM    404  CA  LYS A  25       9.967 -31.093 -21.662  1.00 -2.12           C
ATOM    405  HA  LYS A  25      10.681 -30.332 -21.964  1.00 -2.12           H
ATOM    406  C   LYS A  25       8.574 -30.650 -22.064  1.00 -2.12           C
ATOM    407  O   LYS A  25       8.399 -29.769 -22.904  1.00 -2.12           O
ATOM    408  CB  LYS A  25      10.234 -32.382 -22.433  1.00 -2.12           C
ATOM    409 1HB  LYS A  25       9.499 -33.123 -22.123  1.00 -2.12           H
ATOM    410 2HB  LYS A  25      10.073 -32.162 -23.486  1.00 -2.12           H
ATOM    411  CG  LYS A  25      11.615 -32.973 -22.301  1.00 -2.12           C
ATOM    412 1HG  LYS A  25      12.358 -32.195 -22.473  1.00 -2.12           H
ATOM    413 2HG  LYS A  25      11.734 -33.361 -21.295  1.00 -2.12           H
ATOM    414  CD  LYS A  25      11.839 -34.106 -23.306  1.00 -2.12           C
ATOM    415 1HD  LYS A  25      11.731 -33.708 -24.316  1.00 -2.12           H
ATOM    416 2HD  LYS A  25      12.857 -34.472 -23.183  1.00 -2.12           H
ATOM    417  CE  LYS A  25      10.870 -35.282 -23.137  1.00 -2.12           C
ATOM    418 1HE  LYS A  25      10.906 -35.631 -22.103  1.00 -2.12           H
ATOM    419 2HE  LYS A  25       9.855 -34.948 -23.362  1.00 -2.12           H
ATOM    420  NZ  LYS A  25      11.221 -36.413 -24.052  1.00 -2.12           N
ATOM    421 1HZ  LYS A  25      10.480 -37.105 -24.049  1.00 -2.12           H
ATOM    422 2HZ  LYS A  25      12.081 -36.848 -23.743  1.00 -2.12           H
ATOM    423 3HZ  LYS A  25      11.341 -36.074 -25.002  1.00 -2.12           H
ATOM    424  N   GLU A  26       7.593 -31.294 -21.454  1.00 -0.74           N
ATOM    425  H   GLU A  26       7.822 -31.995 -20.757  1.00 -0.74           H
ATOM    426  CA  GLU A  26       6.181 -31.096 -21.764  1.00 -0.74           C
ATOM    427  HA  GLU A  26       6.008 -31.343 -22.811  1.00 -0.74           H
ATOM    428  C   GLU A  26       5.762 -29.653 -21.547  1.00 -0.74           C
ATOM    429  O   GLU A  26       5.050 -29.103 -22.372  1.00 -0.74           O
ATOM    430  CB  GLU A  26       5.368 -32.044 -20.883  1.00 -0.74           C
ATOM    431 1HB  GLU A  26       5.764 -33.048 -21.031  1.00 -0.74           H
ATOM    432 2HB  GLU A  26       5.537 -31.766 -19.847  1.00 -0.74           H
ATOM    433  CG  GLU A  26       3.869 -32.097 -21.107  1.00 -0.74           C
ATOM    434 1HG  GLU A  26       3.423 -31.139 -20.837  1.00 -0.74           H
ATOM    435 2HG  GLU A  26       3.672 -32.302 -22.160  1.00 -0.74           H
ATOM    436  CD  GLU A  26       3.270 -33.205 -20.262  1.00 -0.74           C
ATOM    437  OE1 GLU A  26       3.530 -33.228 -19.038  1.00 -0.74           O
ATOM    438  OE2 GLU A  26       2.682 -34.153 -20.828  1.00 -0.74           O
ATOM    439  N   ALA A  27       6.291 -29.011 -20.513  1.00  5.19           N
ATOM    440  H   ALA A  27       6.886 -29.523 -19.869  1.00  5.19           H
ATOM    441  CA  ALA A  27       6.019 -27.602 -20.233  1.00  5.19           C
ATOM    442  HA  ALA A  27       4.955 -27.500 -20.010  1.00  5.19           H
ATOM    443  C   ALA A  27       6.331 -26.655 -21.401  1.00  5.19           C
ATOM    444  O   ALA A  27       5.709 -25.610 -21.546  1.00  5.19           O
ATOM    445  CB  ALA A  27       6.820 -27.183 -18.994  1.00  5.19           C
ATOM    446 1HB  ALA A  27       6.589 -27.854 -18.164  1.00  5.19           H
ATOM    447 2HB  ALA A  27       6.546 -26.165 -18.714  1.00  5.19           H
ATOM    448 3HB  ALA A  27       7.890 -27.226 -19.205  1.00  5.19           H
ATOM    449  N   SER A  28       7.280 -27.005 -22.257  1.00  9.51           N
ATOM    450  H   SER A  28       7.759 -27.888 -22.132  1.00  9.51           H
ATOM    451  CA  SER A  28       7.631 -26.145 -23.391  1.00  9.51           C
ATOM    452  HA  SER A  28       7.515 -25.107 -23.095  1.00  9.51           H
ATOM    453  C   SER A  28       6.759 -26.385 -24.622  1.00  9.51           C
ATOM    454  O   SER A  28       6.933 -25.746 -25.658  1.00  9.51           O
ATOM    455  CB  SER A  28       9.089 -26.363 -23.779  1.00  9.51           C
ATOM    456 1HB  SER A  28       9.380 -25.608 -24.511  1.00  9.51           H
ATOM    457 2HB  SER A  28       9.717 -26.258 -22.894  1.00  9.51           H
ATOM    458  OG  SER A  28       9.271 -27.650 -24.348  1.00  9.51           O
ATOM    459  HG  SER A  28       8.952 -28.330 -23.734  1.00  9.51           H
ATOM    460  N   ARG A  29       5.859 -27.354 -24.535  1.00  9.93           N
ATOM    461  H   ARG A  29       5.761 -27.859 -23.657  1.00  9.93           H
ATOM    462  CA  ARG A  29       5.036 -27.770 -25.675  1.00  9.93           C
ATOM    463  HA  ARG A  29       5.161 -27.071 -26.503  1.00  9.93           H
ATOM    464  C   ARG A  29       3.546 -27.822 -25.366  1.00  9.93           C
ATOM    465  O   ARG A  29       2.734 -27.917 -26.279  1.00  9.93           O
ATOM    466  CB  ARG A  29       5.519 -29.149 -26.133  1.00  9.93           C
ATOM    467 1HB  ARG A  29       5.544 -29.813 -25.270  1.00  9.93           H
ATOM    468 2HB  ARG A  29       4.813 -29.548 -26.860  1.00  9.93           H
ATOM    469  CG  ARG A  29       6.898 -29.110 -26.778  1.00  9.93           C
ATOM    470 1HG  ARG A  29       6.842 -28.500 -27.680  1.00  9.93           H
ATOM    471 2HG  ARG A  29       7.615 -28.659 -26.095  1.00  9.93           H
ATOM    472  CD  ARG A  29       7.392 -30.490 -27.151  1.00  9.93           C
ATOM    473 1HD  ARG A  29       7.557 -31.079 -26.250  1.00  9.93           H
ATOM    474 2HD  ARG A  29       6.629 -30.979 -27.755  1.00  9.93           H
ATOM    475  NE  ARG A  29       8.625 -30.379 -27.940  1.00  9.93           N
ATOM    476  HE  ARG A  29       8.503 -30.192 -28.931  1.00  9.93           H
ATOM    477  CZ  ARG A  29       9.870 -30.445 -27.494  1.00  9.93           C
ATOM    478  NH1 ARG A  29      10.824 -30.092 -28.303  1.00  9.93           N
ATOM    479 1HH1 ARG A  29      10.598 -29.772 -29.229  1.00  9.93           H
ATOM    480 2HH1 ARG A  29      11.780 -30.128 -28.004  1.00  9.93           H
ATOM    481  NH2 ARG A  29      10.207 -30.877 -26.307  1.00  9.93           N
ATOM    482 1HH2 ARG A  29       9.497 -31.282 -25.711  1.00  9.93           H
ATOM    483 2HH2 ARG A  29      11.165 -30.821 -26.008  1.00  9.93           H
ATOM    484  N   SER A  30       3.205 -27.781 -24.089  1.00 19.73           N
ATOM    485  H   SER A  30       3.914 -27.687 -23.372  1.00 19.73           H
ATOM    486  CA  SER A  30       1.835 -27.910 -23.616  1.00 19.73           C
ATOM    487  HA  SER A  30       1.135 -27.474 -24.325  1.00 19.73           H
ATOM    488  C   SER A  30       1.815 -27.174 -22.281  1.00 19.73           C
ATOM    489  O   SER A  30       2.888 -26.975 -21.696  1.00 19.73           O
ATOM    490  CB  SER A  30       1.531 -29.394 -23.409  1.00 19.73           C
ATOM    491 1HB  SER A  30       1.914 -29.947 -24.266  1.00 19.73           H
ATOM    492 2HB  SER A  30       2.037 -29.745 -22.509  1.00 19.73           H
ATOM    493  OG  SER A  30       0.138 -29.631 -23.309  1.00 19.73           O
ATOM    494  HG  SER A  30      -0.259 -29.409 -24.164  1.00 19.73           H
ATOM    495  N   PRO A  31       0.642 -26.747 -21.782  1.00 11.97           N
ATOM    496  CA  PRO A  31       0.691 -26.291 -20.390  1.00 11.97           C
ATOM    497  HA  PRO A  31       1.381 -25.458 -20.282  1.00 11.97           H
ATOM    498  C   PRO A  31       1.041 -27.412 -19.419  1.00 11.97           C
ATOM    499  O   PRO A  31       0.814 -28.595 -19.694  1.00 11.97           O
ATOM    500  CB  PRO A  31      -0.749 -25.835 -20.119  1.00 11.97           C
ATOM    501 1HB  PRO A  31      -1.305 -26.634 -19.628  1.00 11.97           H
ATOM    502 2HB  PRO A  31      -0.762 -24.932 -19.509  1.00 11.97           H
ATOM    503  CG  PRO A  31      -1.317 -25.572 -21.452  1.00 11.97           C
ATOM    504 1HG  PRO A  31      -2.405 -25.631 -21.428  1.00 11.97           H
ATOM    505 2HG  PRO A  31      -0.988 -24.598 -21.815  1.00 11.97           H
ATOM    506  CD  PRO A  31      -0.736 -26.663 -22.292  1.00 11.97           C
ATOM    507 1HD  PRO A  31      -1.265 -27.604 -22.130  1.00 11.97           H
ATOM    508 2HD  PRO A  31      -0.748 -26.380 -23.342  1.00 11.97           H
ATOM    509  N   ILE A  32       1.510 -27.035 -18.242  1.00  1.77           N
ATOM    510  H   ILE A  32       1.720 -26.050 -18.079  1.00  1.77           H
ATOM    511  CA  ILE A  32       1.548 -27.957 -17.116  1.00  1.77           C
ATOM    512  HA  ILE A  32       1.826 -28.955 -17.454  1.00  1.77           H
ATOM    513  C   ILE A  32       0.086 -27.934 -16.676  1.00  1.77           C
ATOM    514  O   ILE A  32      -0.492 -26.864 -16.480  1.00  1.77           O
ATOM    515  CB  ILE A  32       2.499 -27.498 -15.970  1.00  1.77           C
ATOM    516  HB  ILE A  32       2.168 -26.522 -15.614  1.00  1.77           H
ATOM    517  CG1 ILE A  32       3.944 -27.362 -16.495  1.00  1.77           C
ATOM    518 1HG1 ILE A  32       4.303 -28.351 -16.780  1.00  1.77           H
ATOM    519 2HG1 ILE A  32       3.936 -26.738 -17.388  1.00  1.77           H
ATOM    520  CG2 ILE A  32       2.445 -28.509 -14.795  1.00  1.77           C
ATOM    521 1HG2 ILE A  32       3.049 -28.151 -13.962  1.00  1.77           H
ATOM    522 2HG2 ILE A  32       2.808 -29.487 -15.119  1.00  1.77           H
ATOM    523 3HG2 ILE A  32       1.418 -28.606 -14.441  1.00  1.77           H
ATOM    524  CD1 ILE A  32       4.953 -26.745 -15.510  1.00  1.77           C
ATOM    525 1HD1 ILE A  32       5.913 -26.623 -16.009  1.00  1.77           H
ATOM    526 2HD1 ILE A  32       5.088 -27.394 -14.647  1.00  1.77           H
ATOM    527 3HD1 ILE A  32       4.599 -25.770 -15.174  1.00  1.77           H
ATOM    528  N   THR A  33      -0.524 -29.103 -16.567  1.00-13.97           N
ATOM    529  H   THR A  33      -0.018 -29.951 -16.755  1.00-13.97           H
ATOM    530  CA  THR A  33      -1.920 -29.214 -16.156  1.00-13.97           C
ATOM    531  HA  THR A  33      -2.384 -28.229 -16.122  1.00-13.97           H
ATOM    532  C   THR A  33      -1.930 -29.822 -14.767  1.00-13.97           C
ATOM    533  O   THR A  33      -0.903 -30.312 -14.289  1.00-13.97           O
ATOM    534  CB  THR A  33      -2.731 -30.116 -17.106  1.00-13.97           C
ATOM    535  HB  THR A  33      -3.769 -30.136 -16.780  1.00-13.97           H
ATOM    536  OG1 THR A  33      -2.205 -31.446 -17.069  1.00-13.97           O
ATOM    537  HG1 THR A  33      -2.710 -31.972 -17.705  1.00-13.97           H
ATOM    538  CG2 THR A  33      -2.666 -29.621 -18.539  1.00-13.97           C
ATOM    539 1HG2 THR A  33      -3.347 -30.205 -19.155  1.00-13.97           H
ATOM    540 2HG2 THR A  33      -1.654 -29.730 -18.929  1.00-13.97           H
ATOM    541 3HG2 THR A  33      -2.957 -28.572 -18.585  1.00-13.97           H
ATOM    542  N   THR A  34      -3.079 -29.827 -14.113  1.00  8.35           N
ATOM    543  H   THR A  34      -3.920 -29.463 -14.543  1.00  8.35           H
ATOM    544  CA  THR A  34      -3.182 -30.356 -12.756  1.00  8.35           C
ATOM    545  HA  THR A  34      -2.378 -29.945 -12.149  1.00  8.35           H
ATOM    546  C   THR A  34      -3.046 -31.875 -12.700  1.00  8.35           C
ATOM    547  O   THR A  34      -2.741 -32.426 -11.651  1.00  8.35           O
ATOM    548  CB  THR A  34      -4.521 -29.931 -12.142  1.00  8.35           C
ATOM    549  HB  THR A  34      -4.695 -30.472 -11.212  1.00  8.35           H
ATOM    550  OG1 THR A  34      -5.564 -30.191 -13.084  1.00  8.35           O
ATOM    551  HG1 THR A  34      -6.317 -29.642 -12.841  1.00  8.35           H
ATOM    552  CG2 THR A  34      -4.548 -28.436 -11.870  1.00  8.35           C
ATOM    553 1HG2 THR A  34      -5.502 -28.174 -11.414  1.00  8.35           H
ATOM    554 2HG2 THR A  34      -4.434 -27.872 -12.795  1.00  8.35           H
ATOM    555 3HG2 THR A  34      -3.752 -28.171 -11.175  1.00  8.35           H
ATOM    556  N   GLU A  35      -3.205 -32.558 -13.826  1.00  0.58           N
ATOM    557  H   GLU A  35      -3.537 -32.091 -14.657  1.00  0.58           H
ATOM    558  CA  GLU A  35      -2.877 -33.984 -13.882  1.00  0.58           C
ATOM    559  HA  GLU A  35      -3.078 -34.441 -12.913  1.00  0.58           H
ATOM    560  C   GLU A  35      -1.414 -34.245 -14.228  1.00  0.58           C
ATOM    561  O   GLU A  35      -0.849 -35.281 -13.864  1.00  0.58           O
ATOM    562  CB  GLU A  35      -3.724 -34.698 -14.930  1.00  0.58           C
ATOM    563 1HB  GLU A  35      -3.626 -34.186 -15.887  1.00  0.58           H
ATOM    564 2HB  GLU A  35      -3.335 -35.710 -15.039  1.00  0.58           H
ATOM    565  CG  GLU A  35      -5.184 -34.807 -14.563  1.00  0.58           C
ATOM    566 1HG  GLU A  35      -5.256 -35.162 -13.535  1.00  0.58           H
ATOM    567 2HG  GLU A  35      -5.660 -33.828 -14.634  1.00  0.58           H
ATOM    568  CD  GLU A  35      -5.891 -35.796 -15.466  1.00  0.58           C
ATOM    569  OE1 GLU A  35      -6.061 -35.524 -16.670  1.00  0.58           O
ATOM    570  OE2 GLU A  35      -6.225 -36.908 -15.000  1.00  0.58           O
ATOM    571  N   ALA A  36      -0.800 -33.345 -14.982  1.00 15.31           N
ATOM    572  H   ALA A  36      -1.289 -32.513 -15.287  1.00 15.31           H
ATOM    573  CA  ALA A  36       0.580 -33.553 -15.405  1.00 15.31           C
ATOM    574  HA  ALA A  36       0.695 -34.581 -15.748  1.00 15.31           H
ATOM    575  C   ALA A  36       1.522 -33.323 -14.225  1.00 15.31           C
ATOM    576  O   ALA A  36       2.511 -34.047 -14.051  1.00 15.31           O
ATOM    577  CB  ALA A  36       0.926 -32.612 -16.559  1.00 15.31           C
ATOM    578 1HB  ALA A  36       0.223 -32.755 -17.380  1.00 15.31           H
ATOM    579 2HB  ALA A  36       1.931 -32.839 -16.917  1.00 15.31           H
ATOM    580 3HB  ALA A  36       0.895 -31.577 -16.223  1.00 15.31           H
ATOM    581  N   ILE A  37       1.199 -32.305 -13.438  1.00 10.17           N
ATOM    582  H   ILE A  37       0.350 -31.781 -13.627  1.00 10.17           H
ATOM    583  CA  ILE A  37       2.041 -31.880 -12.328  1.00 10.17           C
ATOM    584  HA  ILE A  37       3.021 -31.650 -12.745  1.00 10.17           H
ATOM    585  C   ILE A  37       2.239 -32.991 -11.298  1.00 10.17           C
ATOM    586  O   ILE A  37       1.338 -33.760 -10.961  1.00 10.17           O
ATOM    587  CB  ILE A  37       1.491 -30.569 -11.675  1.00 10.17           C
ATOM    588  HB  ILE A  37       1.199 -29.903 -12.485  1.00 10.17           H
ATOM    589  CG1 ILE A  37       2.617 -29.878 -10.890  1.00 10.17           C
ATOM    590 1HG1 ILE A  37       2.854 -30.476 -10.011  1.00 10.17           H
ATOM    591 2HG1 ILE A  37       3.499 -29.843 -11.526  1.00 10.17           H
ATOM    592  CG2 ILE A  37       0.241 -30.817 -10.799  1.00 10.17           C
ATOM    593 1HG2 ILE A  37      -0.235 -29.869 -10.547  1.00 10.17           H
ATOM    594 2HG2 ILE A  37       0.516 -31.341  -9.883  1.00 10.17           H
ATOM    595 3HG2 ILE A  37      -0.473 -31.431 -11.347  1.00 10.17           H
ATOM    596  CD1 ILE A  37       2.326 -28.474 -10.437  1.00 10.17           C
ATOM    597 1HD1 ILE A  37       3.225 -28.056  -9.986  1.00 10.17           H
ATOM    598 2HD1 ILE A  37       1.532 -28.484  -9.693  1.00 10.17           H
ATOM    599 3HD1 ILE A  37       2.030 -27.857 -11.287  1.00 10.17           H
ATOM    600  N   TYR A  38       3.461 -33.073 -10.805  1.00 15.83           N
ATOM    601  H   TYR A  38       4.177 -32.444 -11.135  1.00 15.83           H
ATOM    602  CA  TYR A  38       3.795 -34.015  -9.752  1.00 15.83           C
ATOM    603  HA  TYR A  38       3.299 -34.970  -9.924  1.00 15.83           H
ATOM    604  C   TYR A  38       3.285 -33.398  -8.459  1.00 15.83           C
ATOM    605  O   TYR A  38       3.696 -32.297  -8.086  1.00 15.83           O
ATOM    606  CB  TYR A  38       5.307 -34.203  -9.698  1.00 15.83           C
ATOM    607 1HB  TYR A  38       5.766 -33.232  -9.517  1.00 15.83           H
ATOM    608 2HB  TYR A  38       5.542 -34.843  -8.848  1.00 15.83           H
ATOM    609  CG  TYR A  38       5.944 -34.795 -10.950  1.00 15.83           C
ATOM    610  CD1 TYR A  38       7.343 -34.785 -11.077  1.00 15.83           C
ATOM    611  HD1 TYR A  38       7.941 -34.293 -10.327  1.00 15.83           H
ATOM    612  CD2 TYR A  38       5.187 -35.380 -11.999  1.00 15.83           C
ATOM    613  HD2 TYR A  38       4.107 -35.398 -11.965  1.00 15.83           H
ATOM    614  CE1 TYR A  38       7.982 -35.418 -12.164  1.00 15.83           C
ATOM    615  HE1 TYR A  38       9.053 -35.469 -12.193  1.00 15.83           H
ATOM    616  CE2 TYR A  38       5.833 -35.950 -13.127  1.00 15.83           C
ATOM    617  HE2 TYR A  38       5.252 -36.366 -13.935  1.00 15.83           H
ATOM    618  CZ  TYR A  38       7.224 -35.982 -13.188  1.00 15.83           C
ATOM    619  OH  TYR A  38       7.844 -36.585 -14.250  1.00 15.83           O
ATOM    620  HH  TYR A  38       8.788 -36.719 -14.089  1.00 15.83           H
ATOM    621  N   ARG A  39       2.358 -34.070  -7.796  1.00 11.18           N
ATOM    622  H   ARG A  39       2.060 -34.988  -8.121  1.00 11.18           H
ATOM    623  CA  ARG A  39       1.758 -33.528  -6.584  1.00 11.18           C
ATOM    624  HA  ARG A  39       1.577 -32.475  -6.740  1.00 11.18           H
ATOM    625  C   ARG A  39       2.732 -33.684  -5.431  1.00 11.18           C
ATOM    626  O   ARG A  39       3.727 -34.408  -5.515  1.00 11.18           O
ATOM    627  CB  ARG A  39       0.434 -34.217  -6.234  1.00 11.18           C
ATOM    628 1HB  ARG A  39       0.646 -35.269  -6.049  1.00 11.18           H
ATOM    629 2HB  ARG A  39       0.048 -33.796  -5.307  1.00 11.18           H
ATOM    630  CG  ARG A  39      -0.677 -34.136  -7.283  1.00 11.18           C
ATOM    631 1HG  ARG A  39      -0.278 -34.398  -8.260  1.00 11.18           H
ATOM    632 2HG  ARG A  39      -1.417 -34.884  -7.010  1.00 11.18           H
ATOM    633  CD  ARG A  39      -1.410 -32.805  -7.393  1.00 11.18           C
ATOM    634 1HD  ARG A  39      -1.664 -32.456  -6.391  1.00 11.18           H
ATOM    635 2HD  ARG A  39      -0.773 -32.072  -7.888  1.00 11.18           H
ATOM    636  NE  ARG A  39      -2.654 -33.008  -8.153  1.00 11.18           N
ATOM    637  HE  ARG A  39      -2.858 -33.954  -8.459  1.00 11.18           H
ATOM    638  CZ  ARG A  39      -3.578 -32.106  -8.452  1.00 11.18           C
ATOM    639  NH1 ARG A  39      -4.665 -32.534  -9.018  1.00 11.18           N
ATOM    640 1HH1 ARG A  39      -4.749 -33.514  -9.241  1.00 11.18           H
ATOM    641 2HH1 ARG A  39      -5.425 -31.895  -9.221  1.00 11.18           H
ATOM    642  NH2 ARG A  39      -3.481 -30.834  -8.169  1.00 11.18           N
ATOM    643 1HH2 ARG A  39      -2.661 -30.495  -7.712  1.00 11.18           H
ATOM    644 2HH2 ARG A  39      -4.240 -30.201  -8.404  1.00 11.18           H
ATOM    645  N   ARG A  40       2.412 -33.015  -4.333  1.00 20.06           N
ATOM    646  H   ARG A  40       1.573 -32.448  -4.344  1.00 20.06           H
ATOM    647  CA  ARG A  40       3.215 -33.096  -3.113  1.00 20.06           C
ATOM    648  HA  ARG A  40       4.217 -32.756  -3.371  1.00 20.06           H
ATOM    649  C   ARG A  40       3.306 -34.550  -2.633  1.00 20.06           C
ATOM    650  O   ARG A  40       2.378 -35.337  -2.863  1.00 20.06           O
ATOM    651  CB  ARG A  40       2.649 -32.172  -2.015  1.00 20.06           C
ATOM    652 1HB  ARG A  40       3.467 -31.959  -1.328  1.00 20.06           H
ATOM    653 2HB  ARG A  40       2.353 -31.229  -2.473  1.00 20.06           H
ATOM    654  CG  ARG A  40       1.481 -32.695  -1.150  1.00 20.06           C
ATOM    655 1HG  ARG A  40       1.781 -33.636  -0.699  1.00 20.06           H
ATOM    656 2HG  ARG A  40       1.302 -31.987  -0.341  1.00 20.06           H
ATOM    657  CD  ARG A  40       0.166 -32.917  -1.885  1.00 20.06           C
ATOM    658 1HD  ARG A  40      -0.261 -31.951  -2.154  1.00 20.06           H
ATOM    659 2HD  ARG A  40       0.344 -33.483  -2.799  1.00 20.06           H
ATOM    660  NE  ARG A  40      -0.783 -33.663  -1.048  1.00 20.06           N
ATOM    661  HE  ARG A  40      -1.342 -33.120  -0.398  1.00 20.06           H
ATOM    662  CZ  ARG A  40      -1.006 -34.969  -1.083  1.00 20.06           C
ATOM    663  NH1 ARG A  40      -1.967 -35.472  -0.366  1.00 20.06           N
ATOM    664 1HH1 ARG A  40      -2.615 -34.863   0.110  1.00 20.06           H
ATOM    665 2HH1 ARG A  40      -2.069 -36.475  -0.323  1.00 20.06           H
ATOM    666  NH2 ARG A  40      -0.293 -35.805  -1.784  1.00 20.06           N
ATOM    667 1HH2 ARG A  40       0.496 -35.471  -2.311  1.00 20.06           H
ATOM    668 2HH2 ARG A  40      -0.551 -36.782  -1.817  1.00 20.06           H
ATOM    669  N   PRO A  41       4.403 -34.929  -1.956  1.00-20.65           N
ATOM    670  CA  PRO A  41       4.431 -36.288  -1.400  1.00-20.65           C
ATOM    671  HA  PRO A  41       4.327 -37.027  -2.192  1.00-20.65           H
ATOM    672  C   PRO A  41       3.355 -36.472  -0.341  1.00-20.65           C
ATOM    673  O   PRO A  41       3.018 -35.523   0.357  1.00-20.65           O
ATOM    674  CB  PRO A  41       5.815 -36.365  -0.749  1.00-20.65           C
ATOM    675 1HB  PRO A  41       5.737 -36.135   0.314  1.00-20.65           H
ATOM    676 2HB  PRO A  41       6.263 -37.347  -0.897  1.00-20.65           H
ATOM    677  CG  PRO A  41       6.607 -35.301  -1.436  1.00-20.65           C
ATOM    678 1HG  PRO A  41       7.446 -34.973  -0.829  1.00-20.65           H
ATOM    679 2HG  PRO A  41       6.956 -35.655  -2.404  1.00-20.65           H
ATOM    680  CD  PRO A  41       5.636 -34.200  -1.613  1.00-20.65           C
ATOM    681 1HD  PRO A  41       5.508 -33.644  -0.683  1.00-20.65           H
ATOM    682 2HD  PRO A  41       5.949 -33.545  -2.425  1.00-20.65           H
ATOM    683  N   GLU A  42       2.835 -37.680  -0.172  1.00 -0.11           N
ATOM    684  H   GLU A  42       3.142 -38.454  -0.741  1.00 -0.11           H
ATOM    685  CA  GLU A  42       1.748 -37.889   0.789  1.00 -0.11           C
ATOM    686  HA  GLU A  42       0.919 -37.229   0.531  1.00 -0.11           H
ATOM    687  C   GLU A  42       2.152 -37.568   2.219  1.00 -0.11           C
ATOM    688  O   GLU A  42       1.354 -37.069   2.995  1.00 -0.11           O
ATOM    689  CB  GLU A  42       1.250 -39.334   0.769  1.00 -0.11           C
ATOM    690 1HB  GLU A  42       2.062 -39.981   1.095  1.00 -0.11           H
ATOM    691 2HB  GLU A  42       0.438 -39.421   1.488  1.00 -0.11           H
ATOM    692  CG  GLU A  42       0.755 -39.834  -0.575  1.00 -0.11           C
ATOM    693 1HG  GLU A  42       1.600 -39.890  -1.263  1.00 -0.11           H
ATOM    694 2HG  GLU A  42       0.350 -40.838  -0.443  1.00 -0.11           H
ATOM    695  CD  GLU A  42      -0.310 -38.942  -1.188  1.00 -0.11           C
ATOM    696  OE1 GLU A  42      -1.233 -38.464  -0.494  1.00 -0.11           O
ATOM    697  OE2 GLU A  42      -0.197 -38.659  -2.398  1.00 -0.11           O
ATOM    698  N   ILE A  43       3.411 -37.789   2.566  1.00 -3.74           N
ATOM    699  H   ILE A  43       4.057 -38.168   1.894  1.00 -3.74           H
ATOM    700  CA  ILE A  43       3.863 -37.502   3.925  1.00 -3.74           C
ATOM    701  HA  ILE A  43       3.157 -37.975   4.608  1.00 -3.74           H
ATOM    702  C   ILE A  43       3.846 -36.006   4.255  1.00 -3.74           C
ATOM    703  O   ILE A  43       3.835 -35.645   5.429  1.00 -3.74           O
ATOM    704  CB  ILE A  43       5.272 -38.102   4.212  1.00 -3.74           C
ATOM    705  HB  ILE A  43       5.500 -37.914   5.261  1.00 -3.74           H
ATOM    706  CG1 ILE A  43       6.368 -37.439   3.355  1.00 -3.74           C
ATOM    707 1HG1 ILE A  43       6.245 -37.744   2.316  1.00 -3.74           H
ATOM    708 2HG1 ILE A  43       6.248 -36.359   3.405  1.00 -3.74           H
ATOM    709  CG2 ILE A  43       5.251 -39.632   3.999  1.00 -3.74           C
ATOM    710 1HG2 ILE A  43       6.191 -40.074   4.333  1.00 -3.74           H
ATOM    711 2HG2 ILE A  43       5.099 -39.881   2.947  1.00 -3.74           H
ATOM    712 3HG2 ILE A  43       4.443 -40.066   4.589  1.00 -3.74           H
ATOM    713  CD1 ILE A  43       7.802 -37.756   3.796  1.00 -3.74           C
ATOM    714 1HD1 ILE A  43       8.496 -37.109   3.260  1.00 -3.74           H
ATOM    715 2HD1 ILE A  43       8.043 -38.795   3.570  1.00 -3.74           H
ATOM    716 3HD1 ILE A  43       7.918 -37.575   4.865  1.00 -3.74           H
ATOM    717  N   GLU A  44       3.829 -35.152   3.238  1.00 14.58           N
ATOM    718  H   GLU A  44       3.803 -35.509   2.288  1.00 14.58           H
ATOM    719  CA  GLU A  44       3.785 -33.697   3.403  1.00 14.58           C
ATOM    720  HA  GLU A  44       4.079 -33.420   4.415  1.00 14.58           H
ATOM    721  C   GLU A  44       2.343 -33.219   3.177  1.00 14.58           C
ATOM    722  O   GLU A  44       2.062 -32.022   3.206  1.00 14.58           O
ATOM    723  CB  GLU A  44       4.722 -33.009   2.391  1.00 14.58           C
ATOM    724 1HB  GLU A  44       4.808 -33.635   1.504  1.00 14.58           H
ATOM    725 2HB  GLU A  44       4.254 -32.076   2.082  1.00 14.58           H
ATOM    726  CG  GLU A  44       6.128 -32.637   2.896  1.00 14.58           C
ATOM    727 1HG  GLU A  44       6.501 -31.827   2.268  1.00 14.58           H
ATOM    728 2HG  GLU A  44       6.046 -32.259   3.916  1.00 14.58           H
ATOM    729  CD  GLU A  44       7.158 -33.767   2.852  1.00 14.58           C
ATOM    730  OE1 GLU A  44       7.382 -34.370   1.781  1.00 14.58           O
ATOM    731  OE2 GLU A  44       7.809 -34.026   3.889  1.00 14.58           O
ATOM    732  N   GLY A  45       1.435 -34.155   2.932  1.00-12.16           N
ATOM    733  H   GLY A  45       1.690 -35.137   2.959  1.00-12.16           H
ATOM    734  CA  GLY A  45       0.057 -33.815   2.625  1.00-12.16           C
ATOM    735 1HA  GLY A  45       0.051 -33.056   1.842  1.00-12.16           H
ATOM    736 2HA  GLY A  45      -0.458 -34.700   2.253  1.00-12.16           H
ATOM    737  C   GLY A  45      -0.704 -33.275   3.818  1.00-12.16           C
ATOM    738  O   GLY A  45      -0.432 -33.607   4.975  1.00-12.16           O
ATOM    739  N   SER A  46      -1.678 -32.427   3.544  1.00 -5.53           N
ATOM    740  H   SER A  46      -1.927 -32.252   2.570  1.00 -5.53           H
ATOM    741  CA  SER A  46      -2.351 -31.661   4.582  1.00 -5.53           C
ATOM    742  HA  SER A  46      -1.593 -31.101   5.110  1.00 -5.53           H
ATOM    743  C   SER A  46      -3.065 -32.482   5.640  1.00 -5.53           C
ATOM    744  O   SER A  46      -2.975 -32.169   6.823  1.00 -5.53           O
ATOM    745  CB  SER A  46      -3.299 -30.665   3.923  1.00 -5.53           C
ATOM    746 1HB  SER A  46      -4.097 -31.208   3.419  1.00 -5.53           H
ATOM    747 2HB  SER A  46      -3.728 -30.010   4.682  1.00 -5.53           H
ATOM    748  OG  SER A  46      -2.590 -29.894   2.967  1.00 -5.53           O
ATOM    749  HG  SER A  46      -2.462 -30.430   2.171  1.00 -5.53           H
ATOM    750  N   ASP A  47      -3.713 -33.572   5.263  1.00-15.59           N
ATOM    751  H   ASP A  47      -3.727 -33.839   4.277  1.00-15.59           H
ATOM    752  CA  ASP A  47      -4.433 -34.378   6.250  1.00-15.59           C
ATOM    753  HA  ASP A  47      -5.058 -33.731   6.867  1.00-15.59           H
ATOM    754  C   ASP A  47      -3.457 -35.138   7.132  1.00-15.59           C
ATOM    755  O   ASP A  47      -3.712 -35.408   8.312  1.00-15.59           O
ATOM    756  CB  ASP A  47      -5.290 -35.430   5.562  1.00-15.59           C
ATOM    757 1HB  ASP A  47      -4.637 -36.065   4.962  1.00-15.59           H
ATOM    758 2HB  ASP A  47      -5.777 -36.046   6.314  1.00-15.59           H
ATOM    759  CG  ASP A  47      -6.333 -34.840   4.659  1.00-15.59           C
ATOM    760  OD1 ASP A  47      -7.192 -34.048   5.086  1.00-15.59           O
ATOM    761  OD2 ASP A  47      -6.299 -35.195   3.468  1.00-15.59           O
ATOM    762  N   TYR A  48      -2.341 -35.510   6.523  1.00 12.25           N
ATOM    763  H   TYR A  48      -2.181 -35.215   5.570  1.00 12.25           H
ATOM    764  CA  TYR A  48      -1.344 -36.356   7.163  1.00 12.25           C
ATOM    765  HA  TYR A  48      -1.838 -37.204   7.637  1.00 12.25           H
ATOM    766  C   TYR A  48      -0.613 -35.546   8.220  1.00 12.25           C
ATOM    767  O   TYR A  48      -0.396 -36.010   9.335  1.00 12.25           O
ATOM    768  CB  TYR A  48      -0.336 -36.859   6.125  1.00 12.25           C
ATOM    769 1HB  TYR A  48       0.100 -36.007   5.607  1.00 12.25           H
ATOM    770 2HB  TYR A  48       0.467 -37.378   6.648  1.00 12.25           H
ATOM    771  CG  TYR A  48      -0.916 -37.801   5.089  1.00 12.25           C
ATOM    772  CD1 TYR A  48      -1.606 -37.321   3.950  1.00 12.25           C
ATOM    773  HD1 TYR A  48      -1.748 -36.260   3.809  1.00 12.25           H
ATOM    774  CD2 TYR A  48      -0.737 -39.188   5.223  1.00 12.25           C
ATOM    775  HD2 TYR A  48      -0.216 -39.574   6.084  1.00 12.25           H
ATOM    776  CE1 TYR A  48      -2.093 -38.223   2.960  1.00 12.25           C
ATOM    777  HE1 TYR A  48      -2.610 -37.849   2.089  1.00 12.25           H
ATOM    778  CE2 TYR A  48      -1.221 -40.088   4.241  1.00 12.25           C
ATOM    779  HE2 TYR A  48      -1.075 -41.150   4.357  1.00 12.25           H
ATOM    780  CZ  TYR A  48      -1.881 -39.597   3.113  1.00 12.25           C
ATOM    781  OH  TYR A  48      -2.295 -40.497   2.164  1.00 12.25           O
ATOM    782  HH  TYR A  48      -2.775 -40.078   1.437  1.00 12.25           H
ATOM    783  N   VAL A  49      -0.242 -34.323   7.877  1.00 11.50           N
ATOM    784  H   VAL A  49      -0.426 -33.983   6.932  1.00 11.50           H
ATOM    785  CA  VAL A  49       0.478 -33.467   8.815  1.00 11.50           C
ATOM    786  HA  VAL A  49       1.252 -34.057   9.304  1.00 11.50           H
ATOM    787  C   VAL A  49      -0.485 -32.971   9.895  1.00 11.50           C
ATOM    788  O   VAL A  49      -0.171 -33.026  11.085  1.00 11.50           O
ATOM    789  CB  VAL A  49       1.157 -32.280   8.066  1.00 11.50           C
ATOM    790  HB  VAL A  49       0.383 -31.709   7.559  1.00 11.50           H
ATOM    791  CG1 VAL A  49       1.899 -31.354   9.027  1.00 11.50           C
ATOM    792 1HG1 VAL A  49       2.393 -30.561   8.462  1.00 11.50           H
ATOM    793 2HG1 VAL A  49       2.641 -31.914   9.595  1.00 11.50           H
ATOM    794 3HG1 VAL A  49       1.188 -30.896   9.713  1.00 11.50           H
ATOM    795  CG2 VAL A  49       2.161 -32.788   7.013  1.00 11.50           C
ATOM    796 1HG2 VAL A  49       2.584 -31.940   6.473  1.00 11.50           H
ATOM    797 2HG2 VAL A  49       1.664 -33.429   6.288  1.00 11.50           H
ATOM    798 3HG2 VAL A  49       2.960 -33.351   7.490  1.00 11.50           H
ATOM    799  N   THR A  50      -1.670 -32.516   9.508  1.00  9.50           N
ATOM    800  H   THR A  50      -1.932 -32.525   8.525  1.00  9.50           H
ATOM    801  CA  THR A  50      -2.595 -31.923  10.476  1.00  9.50           C
ATOM    802  HA  THR A  50      -2.074 -31.113  10.985  1.00  9.50           H
ATOM    803  C   THR A  50      -3.061 -32.904  11.542  1.00  9.50           C
ATOM    804  O   THR A  50      -3.013 -32.585  12.730  1.00  9.50           O
ATOM    805  CB  THR A  50      -3.835 -31.332   9.770  1.00  9.50           C
ATOM    806  HB  THR A  50      -4.377 -32.126   9.256  1.00  9.50           H
ATOM    807  OG1 THR A  50      -3.395 -30.366   8.814  1.00  9.50           O
ATOM    808  HG1 THR A  50      -3.242 -30.835   7.981  1.00  9.50           H
ATOM    809  CG2 THR A  50      -4.770 -30.633  10.721  1.00  9.50           C
ATOM    810 1HG2 THR A  50      -5.507 -30.066  10.150  1.00  9.50           H
ATOM    811 2HG2 THR A  50      -4.210 -29.956  11.359  1.00  9.50           H
ATOM    812 3HG2 THR A  50      -5.297 -31.363  11.334  1.00  9.50           H
ATOM    813  N   SER A  51      -3.466 -34.107  11.156  1.00 -2.07           N
ATOM    814  H   SER A  51      -3.447 -34.367  10.176  1.00 -2.07           H
ATOM    815  CA  SER A  51      -3.987 -35.055  12.142  1.00 -2.07           C
ATOM    816  HA  SER A  51      -4.822 -34.594  12.671  1.00 -2.07           H
ATOM    817  C   SER A  51      -2.926 -35.422  13.168  1.00 -2.07           C
ATOM    818  O   SER A  51      -3.193 -35.497  14.368  1.00 -2.07           O
ATOM    819  CB  SER A  51      -4.471 -36.325  11.444  1.00 -2.07           C
ATOM    820 1HB  SER A  51      -4.745 -37.068  12.193  1.00 -2.07           H
ATOM    821 2HB  SER A  51      -5.348 -36.088  10.840  1.00 -2.07           H
ATOM    822  OG  SER A  51      -3.456 -36.842  10.594  1.00 -2.07           O
ATOM    823  HG  SER A  51      -3.524 -36.395   9.735  1.00 -2.07           H
ATOM    824  N   LYS A  52      -1.698 -35.605  12.706  1.00 -6.59           N
ATOM    825  H   LYS A  52      -1.520 -35.496  11.713  1.00 -6.59           H
ATOM    826  CA  LYS A  52      -0.614 -36.022  13.586  1.00 -6.59           C
ATOM    827  HA  LYS A  52      -0.972 -36.836  14.218  1.00 -6.59           H
ATOM    828  C   LYS A  52      -0.164 -34.906  14.507  1.00 -6.59           C
ATOM    829  O   LYS A  52       0.336 -35.187  15.592  1.00 -6.59           O
ATOM    830  CB  LYS A  52       0.556 -36.540  12.753  1.00 -6.59           C
ATOM    831 1HB  LYS A  52       0.847 -35.769  12.038  1.00 -6.59           H
ATOM    832 2HB  LYS A  52       1.401 -36.749  13.409  1.00 -6.59           H
ATOM    833  CG  LYS A  52       0.193 -37.815  12.003  1.00 -6.59           C
ATOM    834 1HG  LYS A  52      -0.043 -38.599  12.722  1.00 -6.59           H
ATOM    835 2HG  LYS A  52      -0.688 -37.632  11.389  1.00 -6.59           H
ATOM    836  CD  LYS A  52       1.311 -38.281  11.095  1.00 -6.59           C
ATOM    837 1HD  LYS A  52       1.588 -37.468  10.424  1.00 -6.59           H
ATOM    838 2HD  LYS A  52       2.175 -38.570  11.693  1.00 -6.59           H
ATOM    839  CE  LYS A  52       0.827 -39.461  10.269  1.00 -6.59           C
ATOM    840 1HE  LYS A  52       0.560 -40.279  10.941  1.00 -6.59           H
ATOM    841 2HE  LYS A  52      -0.071 -39.163   9.723  1.00 -6.59           H
ATOM    842  NZ  LYS A  52       1.849 -39.939   9.290  1.00 -6.59           N
ATOM    843 1HZ  LYS A  52       1.496 -40.754   8.802  1.00 -6.59           H
ATOM    844 2HZ  LYS A  52       2.707 -40.180   9.772  1.00 -6.59           H
ATOM    845 3HZ  LYS A  52       2.039 -39.217   8.610  1.00 -6.59           H
ATOM    846  N   LEU A  53      -0.355 -33.654  14.124  1.00 -2.41           N
ATOM    847  H   LEU A  53      -0.751 -33.458  13.209  1.00 -2.41           H
ATOM    848  CA  LEU A  53       0.030 -32.538  14.989  1.00 -2.41           C
ATOM    849  HA  LEU A  53       0.780 -32.891  15.692  1.00 -2.41           H
ATOM    850  C   LEU A  53      -1.106 -32.007  15.849  1.00 -2.41           C
ATOM    851  O   LEU A  53      -0.849 -31.364  16.862  1.00 -2.41           O
ATOM    852  CB  LEU A  53       0.678 -31.420  14.176  1.00 -2.41           C
ATOM    853 1HB  LEU A  53      -0.025 -31.090  13.411  1.00 -2.41           H
ATOM    854 2HB  LEU A  53       0.872 -30.583  14.847  1.00 -2.41           H
ATOM    855  CG  LEU A  53       2.008 -31.808  13.506  1.00 -2.41           C
ATOM    856  HG  LEU A  53       1.835 -32.636  12.822  1.00 -2.41           H
ATOM    857  CD1 LEU A  53       2.506 -30.628  12.707  1.00 -2.41           C
ATOM    858 1HD1 LEU A  53       3.407 -30.907  12.162  1.00 -2.41           H
ATOM    859 2HD1 LEU A  53       2.718 -29.785  13.366  1.00 -2.41           H
ATOM    860 3HD1 LEU A  53       1.741 -30.337  11.986  1.00 -2.41           H
ATOM    861  CD2 LEU A  53       3.098 -32.231  14.500  1.00 -2.41           C
ATOM    862 1HD2 LEU A  53       4.046 -32.366  13.980  1.00 -2.41           H
ATOM    863 2HD2 LEU A  53       2.829 -33.179  14.962  1.00 -2.41           H
ATOM    864 3HD2 LEU A  53       3.217 -31.475  15.276  1.00 -2.41           H
ATOM    865  N   GLU A  54      -2.343 -32.376  15.557  1.00 -3.06           N
ATOM    866  H   GLU A  54      -2.556 -32.802  14.656  1.00 -3.06           H
ATOM    867  CA  GLU A  54      -3.432 -32.166  16.514  1.00 -3.06           C
ATOM    868  HA  GLU A  54      -3.463 -31.115  16.805  1.00 -3.06           H
ATOM    869  C   GLU A  54      -3.161 -33.012  17.760  1.00 -3.06           C
ATOM    870  O   GLU A  54      -3.301 -32.560  18.897  1.00 -3.06           O
ATOM    871  CB  GLU A  54      -4.771 -32.549  15.882  1.00 -3.06           C
ATOM    872 1HB  GLU A  54      -4.865 -32.023  14.933  1.00 -3.06           H
ATOM    873 2HB  GLU A  54      -4.785 -33.621  15.688  1.00 -3.06           H
ATOM    874  CG  GLU A  54      -5.951 -32.185  16.750  1.00 -3.06           C
ATOM    875 1HG  GLU A  54      -5.907 -32.771  17.668  1.00 -3.06           H
ATOM    876 2HG  GLU A  54      -5.873 -31.128  17.005  1.00 -3.06           H
ATOM    877  CD  GLU A  54      -7.282 -32.426  16.068  1.00 -3.06           C
ATOM    878  OE1 GLU A  54      -7.549 -33.569  15.635  1.00 -3.06           O
ATOM    879  OE2 GLU A  54      -8.088 -31.478  15.976  1.00 -3.06           O
ATOM    880  N   GLN A  55      -2.631 -34.207  17.524  1.00  7.83           N
ATOM    881  H   GLN A  55      -2.529 -34.501  16.561  1.00  7.83           H
ATOM    882  CA  GLN A  55      -2.211 -35.133  18.584  1.00  7.83           C
ATOM    883  HA  GLN A  55      -3.040 -35.275  19.278  1.00  7.83           H
ATOM    884  C   GLN A  55      -1.002 -34.633  19.381  1.00  7.83           C
ATOM    885  O   GLN A  55      -0.578 -35.272  20.345  1.00  7.83           O
ATOM    886  CB  GLN A  55      -1.839 -36.485  17.965  1.00  7.83           C
ATOM    887 1HB  GLN A  55      -1.046 -36.307  17.246  1.00  7.83           H
ATOM    888 2HB  GLN A  55      -1.447 -37.141  18.742  1.00  7.83           H
ATOM    889  CG  GLN A  55      -2.973 -37.211  17.257  1.00  7.83           C
ATOM    890 1HG  GLN A  55      -3.619 -37.670  18.001  1.00  7.83           H
ATOM    891 2HG  GLN A  55      -3.565 -36.499  16.687  1.00  7.83           H
ATOM    892  CD  GLN A  55      -2.472 -38.274  16.302  1.00  7.83           C
ATOM    893  OE1 GLN A  55      -1.354 -38.773  16.423  1.00  7.83           O
ATOM    894  NE2 GLN A  55      -3.275 -38.610  15.334  1.00  7.83           N
ATOM    895 1HE2 GLN A  55      -2.991 -39.324  14.682  1.00  7.83           H
ATOM    896 2HE2 GLN A  55      -4.174 -38.156  15.244  1.00  7.83           H
ATOM    897  N   HIS A  56      -0.448 -33.494  18.992  1.00 23.19           N
ATOM    898  H   HIS A  56      -0.819 -33.016  18.181  1.00 23.19           H
ATOM    899  CA  HIS A  56       0.590 -32.830  19.772  1.00 23.19           C
ATOM    900  HA  HIS A  56       0.958 -33.497  20.551  1.00 23.19           H
ATOM    901  C   HIS A  56      -0.028 -31.609  20.449  1.00 23.19           C
ATOM    902  O   HIS A  56      -0.050 -31.516  21.671  1.00 23.19           O
ATOM    903  CB  HIS A  56       1.772 -32.395  18.896  1.00 23.19           C
ATOM    904 1HB  HIS A  56       1.401 -31.857  18.026  1.00 23.19           H
ATOM    905 2HB  HIS A  56       2.392 -31.712  19.476  1.00 23.19           H
ATOM    906  CG  HIS A  56       2.642 -33.525  18.437  1.00 23.19           C
ATOM    907  ND1 HIS A  56       2.270 -34.486  17.528  1.00 23.19           N
ATOM    908  HD1 HIS A  56       1.366 -34.568  17.066  1.00 23.19           H
ATOM    909  CD2 HIS A  56       3.933 -33.820  18.744  1.00 23.19           C
ATOM    910  HD2 HIS A  56       4.553 -33.248  19.420  1.00 23.19           H
ATOM    911  CE1 HIS A  56       3.302 -35.297  17.323  1.00 23.19           C
ATOM    912  HE1 HIS A  56       3.290 -36.143  16.647  1.00 23.19           H
ATOM    913  NE2 HIS A  56       4.338 -34.946  18.059  1.00 23.19           N
ATOM    914  N   TRP A  57      -0.558 -30.674  19.675  1.00 37.71           N
ATOM    915  H   TRP A  57      -0.610 -30.807  18.668  1.00 37.71           H
ATOM    916  CA  TRP A  57      -0.996 -29.399  20.238  1.00 37.71           C
ATOM    917  HA  TRP A  57      -0.181 -29.018  20.852  1.00 37.71           H
ATOM    918  C   TRP A  57      -2.204 -29.459  21.160  1.00 37.71           C
ATOM    919  O   TRP A  57      -2.255 -28.711  22.128  1.00 37.71           O
ATOM    920  CB  TRP A  57      -1.226 -28.385  19.119  1.00 37.71           C
ATOM    921 1HB  TRP A  57      -1.898 -28.804  18.369  1.00 37.71           H
ATOM    922 2HB  TRP A  57      -1.685 -27.493  19.547  1.00 37.71           H
ATOM    923  CG  TRP A  57       0.077 -27.986  18.489  1.00 37.71           C
ATOM    924  CD1 TRP A  57       0.567 -28.356  17.276  1.00 37.71           C
ATOM    925  HD1 TRP A  57       0.039 -28.999  16.581  1.00 37.71           H
ATOM    926  CD2 TRP A  57       1.100 -27.163  19.080  1.00 37.71           C
ATOM    927  NE1 TRP A  57       1.802 -27.809  17.045  1.00 37.71           N
ATOM    928  HE1 TRP A  57       2.335 -27.929  16.195  1.00 37.71           H
ATOM    929  CE2 TRP A  57       2.173 -27.084  18.146  1.00 37.71           C
ATOM    930  CE3 TRP A  57       1.234 -26.506  20.322  1.00 37.71           C
ATOM    931  HE3 TRP A  57       0.436 -26.551  21.050  1.00 37.71           H
ATOM    932  CZ2 TRP A  57       3.365 -26.381  18.424  1.00 37.71           C
ATOM    933  HZ2 TRP A  57       4.165 -26.342  17.699  1.00 37.71           H
ATOM    934  CZ3 TRP A  57       2.430 -25.800  20.608  1.00 37.71           C
ATOM    935  HZ3 TRP A  57       2.544 -25.303  21.561  1.00 37.71           H
ATOM    936  CH2 TRP A  57       3.485 -25.753  19.653  1.00 37.71           C
ATOM    937  HH2 TRP A  57       4.392 -25.218  19.893  1.00 37.71           H
ATOM    938  N   ASP A  58      -3.147 -30.363  20.949  1.00-10.43           N
ATOM    939  H   ASP A  58      -3.116 -30.983  20.141  1.00-10.43           H
ATOM    940  CA  ASP A  58      -4.303 -30.419  21.850  1.00-10.43           C
ATOM    941  HA  ASP A  58      -4.712 -29.417  21.985  1.00-10.43           H
ATOM    942  C   ASP A  58      -3.850 -30.952  23.192  1.00-10.43           C
ATOM    943  O   ASP A  58      -4.349 -30.575  24.249  1.00-10.43           O
ATOM    944  CB  ASP A  58      -5.401 -31.343  21.328  1.00-10.43           C
ATOM    945 1HB  ASP A  58      -4.969 -32.310  21.071  1.00-10.43           H
ATOM    946 2HB  ASP A  58      -6.133 -31.491  22.122  1.00-10.43           H
ATOM    947  CG  ASP A  58      -6.118 -30.775  20.127  1.00-10.43           C
ATOM    948  OD1 ASP A  58      -5.644 -29.783  19.542  1.00-10.43           O
ATOM    949  OD2 ASP A  58      -7.184 -31.318  19.757  1.00-10.43           O
ATOM    950  N   ARG A  59      -2.858 -31.827  23.144  1.00 -4.25           N
ATOM    951  H   ARG A  59      -2.463 -32.068  22.245  1.00 -4.25           H
ATOM    952  CA  ARG A  59      -2.327 -32.448  24.352  1.00 -4.25           C
ATOM    953  HA  ARG A  59      -3.152 -32.652  25.034  1.00 -4.25           H
ATOM    954  C   ARG A  59      -1.373 -31.500  25.051  1.00 -4.25           C
ATOM    955  O   ARG A  59      -1.158 -31.595  26.247  1.00 -4.25           O
ATOM    956  CB  ARG A  59      -1.663 -33.774  24.005  1.00 -4.25           C
ATOM    957 1HB  ARG A  59      -0.815 -33.602  23.342  1.00 -4.25           H
ATOM    958 2HB  ARG A  59      -1.309 -34.239  24.926  1.00 -4.25           H
ATOM    959  CG  ARG A  59      -2.657 -34.701  23.323  1.00 -4.25           C
ATOM    960 1HG  ARG A  59      -3.588 -34.698  23.888  1.00 -4.25           H
ATOM    961 2HG  ARG A  59      -2.855 -34.343  22.312  1.00 -4.25           H
ATOM    962  CD  ARG A  59      -2.154 -36.114  23.246  1.00 -4.25           C
ATOM    963 1HD  ARG A  59      -1.187 -36.126  22.741  1.00 -4.25           H
ATOM    964 2HD  ARG A  59      -2.035 -36.500  24.259  1.00 -4.25           H
ATOM    965  NE  ARG A  59      -3.104 -36.959  22.510  1.00 -4.25           N
ATOM    966  HE  ARG A  59      -3.921 -36.503  22.112  1.00 -4.25           H
ATOM    967  CZ  ARG A  59      -3.003 -38.265  22.330  1.00 -4.25           C
ATOM    968  NH1 ARG A  59      -3.851 -38.866  21.548  1.00 -4.25           N
ATOM    969 1HH1 ARG A  59      -4.558 -38.338  21.053  1.00 -4.25           H
ATOM    970 2HH1 ARG A  59      -3.805 -39.865  21.449  1.00 -4.25           H
ATOM    971  NH2 ARG A  59      -2.080 -38.991  22.902  1.00 -4.25           N
ATOM    972 1HH2 ARG A  59      -1.430 -38.554  23.535  1.00 -4.25           H
ATOM    973 2HH2 ARG A  59      -2.034 -39.984  22.724  1.00 -4.25           H
ATOM    974  N   GLU A  60      -0.873 -30.520  24.321  1.00 17.22           N
ATOM    975  H   GLU A  60      -1.026 -30.512  23.320  1.00 17.22           H
ATOM    976  CA  GLU A  60      -0.094 -29.449  24.924  1.00 17.22           C
ATOM    977  HA  GLU A  60       0.677 -29.888  25.558  1.00 17.22           H
ATOM    978  C   GLU A  60      -0.997 -28.572  25.789  1.00 17.22           C
ATOM    979  O   GLU A  60      -0.601 -28.136  26.867  1.00 17.22           O
ATOM    980  CB  GLU A  60       0.570 -28.609  23.831  1.00 17.22           C
ATOM    981 1HB  GLU A  60       0.934 -29.275  23.049  1.00 17.22           H
ATOM    982 2HB  GLU A  60      -0.177 -27.948  23.399  1.00 17.22           H
ATOM    983  CG  GLU A  60       1.729 -27.775  24.308  1.00 17.22           C
ATOM    984 1HG  GLU A  60       1.898 -26.975  23.585  1.00 17.22           H
ATOM    985 2HG  GLU A  60       1.490 -27.327  25.273  1.00 17.22           H
ATOM    986  CD  GLU A  60       2.993 -28.597  24.418  1.00 17.22           C
ATOM    987  OE1 GLU A  60       3.092 -29.540  25.235  1.00 17.22           O
ATOM    988  OE2 GLU A  60       3.937 -28.289  23.668  1.00 17.22           O
ATOM    989  N   LYS A  61      -2.237 -28.357  25.358  1.00 -6.36           N
ATOM    990  H   LYS A  61      -2.519 -28.720  24.451  1.00 -6.36           H
ATOM    991  CA  LYS A  61      -3.207 -27.595  26.162  1.00 -6.36           C
ATOM    992  HA  LYS A  61      -2.788 -26.619  26.404  1.00 -6.36           H
ATOM    993  C   LYS A  61      -3.491 -28.341  27.455  1.00 -6.36           C
ATOM    994  O   LYS A  61      -3.679 -27.751  28.515  1.00 -6.36           O
ATOM    995  CB  LYS A  61      -4.544 -27.411  25.428  1.00 -6.36           C
ATOM    996 1HB  LYS A  61      -4.993 -28.391  25.281  1.00 -6.36           H
ATOM    997 2HB  LYS A  61      -5.214 -26.830  26.062  1.00 -6.36           H
ATOM    998  CG  LYS A  61      -4.443 -26.737  24.074  1.00 -6.36           C
ATOM    999 1HG  LYS A  61      -4.033 -25.734  24.189  1.00 -6.36           H
ATOM   1000 2HG  LYS A  61      -3.774 -27.318  23.447  1.00 -6.36           H
ATOM   1001  CD  LYS A  61      -5.793 -26.660  23.374  1.00 -6.36           C
ATOM   1002 1HD  LYS A  61      -6.268 -27.642  23.372  1.00 -6.36           H
ATOM   1003 2HD  LYS A  61      -6.433 -25.940  23.884  1.00 -6.36           H
ATOM   1004  CE  LYS A  61      -5.544 -26.225  21.948  1.00 -6.36           C
ATOM   1005 1HE  LYS A  61      -4.955 -25.312  21.988  1.00 -6.36           H
ATOM   1006 2HE  LYS A  61      -4.936 -26.986  21.454  1.00 -6.36           H
ATOM   1007  NZ  LYS A  61      -6.735 -25.950  21.095  1.00 -6.36           N
ATOM   1008 1HZ  LYS A  61      -6.432 -25.578  20.203  1.00 -6.36           H
ATOM   1009 2HZ  LYS A  61      -7.328 -25.258  21.538  1.00 -6.36           H
ATOM   1010 3HZ  LYS A  61      -7.269 -26.801  20.940  1.00 -6.36           H
ATOM   1011  N   GLN A  62      -3.495 -29.661  27.348  1.00 -8.74           N
ATOM   1012  H   GLN A  62      -3.306 -30.068  26.443  1.00 -8.74           H
ATOM   1013  CA  GLN A  62      -3.792 -30.562  28.460  1.00 -8.74           C
ATOM   1014  HA  GLN A  62      -4.636 -30.160  29.020  1.00 -8.74           H
ATOM   1015  C   GLN A  62      -2.636 -30.744  29.442  1.00 -8.74           C
ATOM   1016  O   GLN A  62      -2.753 -31.515  30.398  1.00 -8.74           O
ATOM   1017  CB  GLN A  62      -4.196 -31.930  27.897  1.00 -8.74           C
ATOM   1018 1HB  GLN A  62      -3.399 -32.283  27.249  1.00 -8.74           H
ATOM   1019 2HB  GLN A  62      -4.312 -32.637  28.715  1.00 -8.74           H
ATOM   1020  CG  GLN A  62      -5.501 -31.898  27.114  1.00 -8.74           C
ATOM   1021 1HG  GLN A  62      -6.330 -31.784  27.811  1.00 -8.74           H
ATOM   1022 2HG  GLN A  62      -5.499 -31.035  26.457  1.00 -8.74           H
ATOM   1023  CD  GLN A  62      -5.737 -33.127  26.258  1.00 -8.74           C
ATOM   1024  OE1 GLN A  62      -5.099 -34.168  26.408  1.00 -8.74           O
ATOM   1025  NE2 GLN A  62      -6.647 -33.011  25.331  1.00 -8.74           N
ATOM   1026 1HE2 GLN A  62      -6.856 -33.789  24.728  1.00 -8.74           H
ATOM   1027 2HE2 GLN A  62      -7.143 -32.136  25.229  1.00 -8.74           H
ATOM   1028  N   LYS A  63      -1.515 -30.064  29.235  1.00  2.46           N
ATOM   1029  H   LYS A  63      -1.438 -29.440  28.436  1.00  2.46           H
ATOM   1030  CA  LYS A  63      -0.363 -30.180  30.136  1.00  2.46           C
ATOM   1031  HA  LYS A  63      -0.629 -30.823  30.974  1.00  2.46           H
ATOM   1032  C   LYS A  63       0.078 -28.834  30.693  1.00  2.46           C
ATOM   1033  O   LYS A  63      -0.017 -27.821  30.009  1.00  2.46           O
ATOM   1034  CB  LYS A  63       0.796 -30.831  29.387  1.00  2.46           C
ATOM   1035 1HB  LYS A  63       0.968 -30.297  28.452  1.00  2.46           H
ATOM   1036 2HB  LYS A  63       1.696 -30.769  29.999  1.00  2.46           H
ATOM   1037  CG  LYS A  63       0.513 -32.286  29.103  1.00  2.46           C
ATOM   1038 1HG  LYS A  63       0.309 -32.795  30.043  1.00  2.46           H
ATOM   1039 2HG  LYS A  63      -0.361 -32.374  28.462  1.00  2.46           H
ATOM   1040  CD  LYS A  63       1.679 -32.940  28.433  1.00  2.46           C
ATOM   1041 1HD  LYS A  63       1.903 -32.406  27.509  1.00  2.46           H
ATOM   1042 2HD  LYS A  63       2.541 -32.893  29.099  1.00  2.46           H
ATOM   1043  CE  LYS A  63       1.369 -34.385  28.114  1.00  2.46           C
ATOM   1044 1HE  LYS A  63       1.019 -34.885  29.019  1.00  2.46           H
ATOM   1045 2HE  LYS A  63       0.579 -34.425  27.361  1.00  2.46           H
ATOM   1046  NZ  LYS A  63       2.593 -35.077  27.611  1.00  2.46           N
ATOM   1047 1HZ  LYS A  63       2.354 -36.011  27.291  1.00  2.46           H
ATOM   1048 2HZ  LYS A  63       3.275 -35.149  28.353  1.00  2.46           H
ATOM   1049 3HZ  LYS A  63       2.991 -34.558  26.842  1.00  2.46           H
ATOM   1050  N   PRO A  64       0.615 -28.806  31.927  1.00 -8.03           N
ATOM   1051  CA  PRO A  64       1.054 -27.510  32.457  1.00 -8.03           C
ATOM   1052  HA  PRO A  64       0.292 -26.751  32.281  1.00 -8.03           H
ATOM   1053  C   PRO A  64       2.394 -27.015  31.904  1.00 -8.03           C
ATOM   1054  O   PRO A  64       2.871 -25.952  32.297  1.00 -8.03           O
ATOM   1055  CB  PRO A  64       1.151 -27.798  33.957  1.00 -8.03           C
ATOM   1056 1HB  PRO A  64       1.859 -27.131  34.445  1.00 -8.03           H
ATOM   1057 2HB  PRO A  64       0.170 -27.711  34.422  1.00 -8.03           H
ATOM   1058  CG  PRO A  64       1.613 -29.197  34.016  1.00 -8.03           C
ATOM   1059 1HG  PRO A  64       2.681 -29.249  33.807  1.00 -8.03           H
ATOM   1060 2HG  PRO A  64       1.391 -29.639  34.988  1.00 -8.03           H
ATOM   1061  CD  PRO A  64       0.826 -29.877  32.924  1.00 -8.03           C
ATOM   1062 1HD  PRO A  64       1.397 -30.704  32.500  1.00 -8.03           H
ATOM   1063 2HD  PRO A  64      -0.133 -30.226  33.309  1.00 -8.03           H
ATOM   1064  N   ARG A  65       3.036 -27.786  31.031  1.00  4.60           N
ATOM   1065  H   ARG A  65       2.602 -28.639  30.707  1.00  4.60           H
ATOM   1066  CA  ARG A  65       4.346 -27.442  30.469  1.00  4.60           C
ATOM   1067  HA  ARG A  65       4.544 -26.382  30.619  1.00  4.60           H
ATOM   1068  C   ARG A  65       4.308 -27.762  28.981  1.00  4.60           C
ATOM   1069  O   ARG A  65       3.625 -28.722  28.611  1.00  4.60           O
ATOM   1070  CB  ARG A  65       5.452 -28.295  31.107  1.00  4.60           C
ATOM   1071 1HB  ARG A  65       5.218 -29.343  30.917  1.00  4.60           H
ATOM   1072 2HB  ARG A  65       6.397 -28.069  30.613  1.00  4.60           H
ATOM   1073  CG  ARG A  65       5.647 -28.123  32.606  1.00  4.60           C
ATOM   1074 1HG  ARG A  65       4.704 -28.317  33.114  1.00  4.60           H
ATOM   1075 2HG  ARG A  65       6.377 -28.857  32.949  1.00  4.60           H
ATOM   1076  CD  ARG A  65       6.141 -26.737  32.991  1.00  4.60           C
ATOM   1077 1HD  ARG A  65       7.116 -26.564  32.533  1.00  4.60           H
ATOM   1078 2HD  ARG A  65       5.443 -25.979  32.635  1.00  4.60           H
ATOM   1079  NE  ARG A  65       6.257 -26.655  34.451  1.00  4.60           N
ATOM   1080  HE  ARG A  65       7.145 -26.930  34.853  1.00  4.60           H
ATOM   1081  CZ  ARG A  65       5.302 -26.285  35.292  1.00  4.60           C
ATOM   1082  NH1 ARG A  65       5.501 -26.446  36.563  1.00  4.60           N
ATOM   1083 1HH1 ARG A  65       6.355 -26.866  36.900  1.00  4.60           H
ATOM   1084 2HH1 ARG A  65       4.780 -26.178  37.214  1.00  4.60           H
ATOM   1085  NH2 ARG A  65       4.142 -25.807  34.935  1.00  4.60           N
ATOM   1086 1HH2 ARG A  65       3.913 -25.701  33.955  1.00  4.60           H
ATOM   1087 2HH2 ARG A  65       3.471 -25.530  35.638  1.00  4.60           H
ATOM   1088  N   PRO A  66       5.069 -27.033  28.138  1.00 20.09           N
ATOM   1089  CA  PRO A  66       5.104 -27.311  26.696  1.00 20.09           C
ATOM   1090  HA  PRO A  66       4.089 -27.461  26.338  1.00 20.09           H
ATOM   1091  C   PRO A  66       5.964 -28.526  26.309  1.00 20.09           C
ATOM   1092  O   PRO A  66       6.963 -28.440  25.592  1.00 20.09           O
ATOM   1093  CB  PRO A  66       5.647 -26.003  26.125  1.00 20.09           C
ATOM   1094 1HB  PRO A  66       6.127 -26.150  25.161  1.00 20.09           H
ATOM   1095 2HB  PRO A  66       4.844 -25.273  26.032  1.00 20.09           H
ATOM   1096  CG  PRO A  66       6.609 -25.574  27.138  1.00 20.09           C
ATOM   1097 1HG  PRO A  66       7.532 -26.147  27.043  1.00 20.09           H
ATOM   1098 2HG  PRO A  66       6.812 -24.510  27.046  1.00 20.09           H
ATOM   1099  CD  PRO A  66       5.936 -25.879  28.450  1.00 20.09           C
ATOM   1100 1HD  PRO A  66       6.678 -26.131  29.208  1.00 20.09           H
ATOM   1101 2HD  PRO A  66       5.330 -25.029  28.767  1.00 20.09           H
ATOM   1102  N   SER A  67       5.602 -29.685  26.830  1.00 -3.54           N
ATOM   1103  H   SER A  67       4.754 -29.710  27.393  1.00 -3.54           H
ATOM   1104  CA  SER A  67       6.364 -30.909  26.611  1.00 -3.54           C
ATOM   1105  HA  SER A  67       7.398 -30.730  26.904  1.00 -3.54           H
ATOM   1106  C   SER A  67       6.364 -31.379  25.155  1.00 -3.54           C
ATOM   1107  O   SER A  67       7.337 -31.975  24.698  1.00 -3.54           O
ATOM   1108  CB  SER A  67       5.794 -32.008  27.500  1.00 -3.54           C
ATOM   1109 1HB  SER A  67       6.393 -32.911  27.387  1.00 -3.54           H
ATOM   1110 2HB  SER A  67       5.831 -31.680  28.539  1.00 -3.54           H
ATOM   1111  OG  SER A  67       4.450 -32.279  27.145  1.00 -3.54           O
ATOM   1112  HG  SER A  67       3.997 -31.445  26.973  1.00 -3.54           H
ATOM   1113  N   LEU A  68       5.326 -31.080  24.385  1.00 21.70           N
ATOM   1114  H   LEU A  68       4.532 -30.552  24.764  1.00 21.70           H
ATOM   1115  CA  LEU A  68       5.288 -31.483  22.979  1.00 21.70           C
ATOM   1116  HA  LEU A  68       5.799 -32.438  22.875  1.00 21.70           H
ATOM   1117  C   LEU A  68       6.065 -30.465  22.140  1.00 21.70           C
ATOM   1118  O   LEU A  68       6.535 -30.782  21.054  1.00 21.70           O
ATOM   1119  CB  LEU A  68       3.852 -31.666  22.457  1.00 21.70           C
ATOM   1120 1HB  LEU A  68       3.296 -30.753  22.662  1.00 21.70           H
ATOM   1121 2HB  LEU A  68       3.933 -31.741  21.373  1.00 21.70           H
ATOM   1122  CG  LEU A  68       2.976 -32.858  22.895  1.00 21.70           C
ATOM   1123  HG  LEU A  68       2.084 -32.830  22.278  1.00 21.70           H
ATOM   1124  CD1 LEU A  68       3.660 -34.201  22.625  1.00 21.70           C
ATOM   1125 1HD1 LEU A  68       2.953 -35.012  22.804  1.00 21.70           H
ATOM   1126 2HD1 LEU A  68       4.523 -34.329  23.279  1.00 21.70           H
ATOM   1127 3HD1 LEU A  68       3.984 -34.249  21.587  1.00 21.70           H
ATOM   1128  CD2 LEU A  68       2.500 -32.831  24.343  1.00 21.70           C
ATOM   1129 1HD2 LEU A  68       1.776 -33.628  24.504  1.00 21.70           H
ATOM   1130 2HD2 LEU A  68       2.016 -31.875  24.544  1.00 21.70           H
ATOM   1131 3HD2 LEU A  68       3.346 -32.957  25.014  1.00 21.70           H
ATOM   1132  N   HIS A  69       6.327 -29.278  22.663  1.00 20.25           N
ATOM   1133  H   HIS A  69       5.825 -28.972  23.496  1.00 20.25           H
ATOM   1134  CA  HIS A  69       7.275 -28.369  22.023  1.00 20.25           C
ATOM   1135  HA  HIS A  69       7.102 -28.402  20.951  1.00 20.25           H
ATOM   1136  C   HIS A  69       8.706 -28.828  22.299  1.00 20.25           C
ATOM   1137  O   HIS A  69       9.633 -28.588  21.531  1.00 20.25           O
ATOM   1138  CB  HIS A  69       7.062 -26.926  22.476  1.00 20.25           C
ATOM   1139 1HB  HIS A  69       5.988 -26.745  22.541  1.00 20.25           H
ATOM   1140 2HB  HIS A  69       7.499 -26.788  23.464  1.00 20.25           H
ATOM   1141  CG  HIS A  69       7.641 -25.922  21.529  1.00 20.25           C
ATOM   1142  ND1 HIS A  69       8.813 -25.233  21.736  1.00 20.25           N
ATOM   1143  HD1 HIS A  69       9.410 -25.290  22.552  1.00 20.25           H
ATOM   1144  CD2 HIS A  69       7.213 -25.525  20.303  1.00 20.25           C
ATOM   1145  HD2 HIS A  69       6.320 -25.890  19.815  1.00 20.25           H
ATOM   1146  CE1 HIS A  69       9.043 -24.475  20.662  1.00 20.25           C
ATOM   1147  HE1 HIS A  69       9.906 -23.831  20.545  1.00 20.25           H
ATOM   1148  NE2 HIS A  69       8.086 -24.606  19.765  1.00 20.25           N
ATOM   1149  N   ARG A  70       8.890 -29.607  23.353  1.00 -0.22           N
ATOM   1150  H   ARG A  70       8.124 -29.752  24.006  1.00 -0.22           H
ATOM   1151  CA  ARG A  70      10.174 -30.276  23.575  1.00 -0.22           C
ATOM   1152  HA  ARG A  70      10.970 -29.619  23.224  1.00 -0.22           H
ATOM   1153  C   ARG A  70      10.250 -31.545  22.720  1.00 -0.22           C
ATOM   1154  O   ARG A  70      11.337 -32.036  22.420  1.00 -0.22           O
ATOM   1155  CB  ARG A  70      10.402 -30.513  25.072  1.00 -0.22           C
ATOM   1156 1HB  ARG A  70       9.607 -31.142  25.467  1.00 -0.22           H
ATOM   1157 2HB  ARG A  70      11.356 -31.022  25.208  1.00 -0.22           H
ATOM   1158  CG  ARG A  70      10.429 -29.190  25.849  1.00 -0.22           C
ATOM   1159 1HG  ARG A  70      11.229 -28.569  25.448  1.00 -0.22           H
ATOM   1160 2HG  ARG A  70       9.488 -28.667  25.698  1.00 -0.22           H
ATOM   1161  CD  ARG A  70      10.639 -29.341  27.348  1.00 -0.22           C
ATOM   1162 1HD  ARG A  70       9.874 -30.004  27.755  1.00 -0.22           H
ATOM   1163 2HD  ARG A  70      11.626 -29.765  27.534  1.00 -0.22           H
ATOM   1164  NE  ARG A  70      10.541 -28.021  27.995  1.00 -0.22           N
ATOM   1165  HE  ARG A  70      10.296 -27.246  27.396  1.00 -0.22           H
ATOM   1166  CZ  ARG A  70      10.733 -27.749  29.278  1.00 -0.22           C
ATOM   1167  NH1 ARG A  70      10.602 -26.518  29.684  1.00 -0.22           N
ATOM   1168 1HH1 ARG A  70      10.290 -25.791  29.053  1.00 -0.22           H
ATOM   1169 2HH1 ARG A  70      10.781 -26.283  30.642  1.00 -0.22           H
ATOM   1170  NH2 ARG A  70      11.064 -28.643  30.174  1.00 -0.22           N
ATOM   1171 1HH2 ARG A  70      11.115 -29.612  29.915  1.00 -0.22           H
ATOM   1172 2HH2 ARG A  70      11.240 -28.360  31.124  1.00 -0.22           H
ATOM   1173  N   ALA A  71       9.117 -32.026  22.224  1.00 20.16           N
ATOM   1174  H   ALA A  71       8.234 -31.697  22.588  1.00 20.16           H
ATOM   1175  CA  ALA A  71       9.115 -33.016  21.147  1.00 20.16           C
ATOM   1176  HA  ALA A  71       9.898 -33.743  21.360  1.00 20.16           H
ATOM   1177  C   ALA A  71       9.432 -32.384  19.778  1.00 20.16           C
ATOM   1178  O   ALA A  71      10.003 -33.064  18.928  1.00 20.16           O
ATOM   1179  CB  ALA A  71       7.788 -33.780  21.102  1.00 20.16           C
ATOM   1180 1HB  ALA A  71       7.508 -34.108  22.104  1.00 20.16           H
ATOM   1181 2HB  ALA A  71       7.900 -34.654  20.460  1.00 20.16           H
ATOM   1182 3HB  ALA A  71       7.000 -33.153  20.687  1.00 20.16           H
ATOM   1183  N   VAL A  72       9.173 -31.092  19.586  1.00 -2.35           N
ATOM   1184  H   VAL A  72       8.642 -30.580  20.278  1.00 -2.35           H
ATOM   1185  CA  VAL A  72       9.619 -30.392  18.366  1.00 -2.35           C
ATOM   1186  HA  VAL A  72       9.205 -30.906  17.498  1.00 -2.35           H
ATOM   1187  C   VAL A  72      11.133 -30.513  18.308  1.00 -2.35           C
ATOM   1188  O   VAL A  72      11.683 -30.816  17.251  1.00 -2.35           O
ATOM   1189  CB  VAL A  72       9.202 -28.876  18.301  1.00 -2.35           C
ATOM   1190  HB  VAL A  72       9.564 -28.377  19.192  1.00 -2.35           H
ATOM   1191  CG1 VAL A  72       9.807 -28.134  17.097  1.00 -2.35           C
ATOM   1192 1HG1 VAL A  72       9.482 -27.092  17.109  1.00 -2.35           H
ATOM   1193 2HG1 VAL A  72       9.482 -28.595  16.166  1.00 -2.35           H
ATOM   1194 3HG1 VAL A  72      10.894 -28.149  17.153  1.00 -2.35           H
ATOM   1195  CG2 VAL A  72       7.686 -28.725  18.242  1.00 -2.35           C
ATOM   1196 1HG2 VAL A  72       7.416 -27.674  18.343  1.00 -2.35           H
ATOM   1197 2HG2 VAL A  72       7.216 -29.289  19.043  1.00 -2.35           H
ATOM   1198 3HG2 VAL A  72       7.315 -29.096  17.289  1.00 -2.35           H
ATOM   1199  N   TYR A  73      11.809 -30.375  19.443  1.00 -8.12           N
ATOM   1200  H   TYR A  73      11.327 -30.110  20.290  1.00 -8.12           H
ATOM   1201  CA  TYR A  73      13.254 -30.596  19.472  1.00 -8.12           C
ATOM   1202  HA  TYR A  73      13.714 -29.924  18.747  1.00 -8.12           H
ATOM   1203  C   TYR A  73      13.642 -32.023  19.082  1.00 -8.12           C
ATOM   1204  O   TYR A  73      14.610 -32.203  18.372  1.00 -8.12           O
ATOM   1205  CB  TYR A  73      13.865 -30.289  20.842  1.00 -8.12           C
ATOM   1206 1HB  TYR A  73      13.569 -29.288  21.154  1.00 -8.12           H
ATOM   1207 2HB  TYR A  73      13.500 -31.011  21.570  1.00 -8.12           H
ATOM   1208  CG  TYR A  73      15.377 -30.373  20.793  1.00 -8.12           C
ATOM   1209  CD1 TYR A  73      16.147 -29.274  20.362  1.00 -8.12           C
ATOM   1210  HD1 TYR A  73      15.660 -28.339  20.116  1.00 -8.12           H
ATOM   1211  CD2 TYR A  73      16.045 -31.575  21.114  1.00 -8.12           C
ATOM   1212  HD2 TYR A  73      15.479 -32.434  21.447  1.00 -8.12           H
ATOM   1213  CE1 TYR A  73      17.560 -29.380  20.233  1.00 -8.12           C
ATOM   1214  HE1 TYR A  73      18.140 -28.532  19.903  1.00 -8.12           H
ATOM   1215  CE2 TYR A  73      17.453 -31.685  20.973  1.00 -8.12           C
ATOM   1216  HE2 TYR A  73      17.958 -32.613  21.200  1.00 -8.12           H
ATOM   1217  CZ  TYR A  73      18.194 -30.590  20.529  1.00 -8.12           C
ATOM   1218  OH  TYR A  73      19.551 -30.724  20.397  1.00 -8.12           O
ATOM   1219  HH  TYR A  73      19.987 -29.899  20.153  1.00 -8.12           H
ATOM   1220  N   ARG A  74      12.903 -33.051  19.479  1.00-13.71           N
ATOM   1221  H   ARG A  74      12.080 -32.886  20.043  1.00-13.71           H
ATOM   1222  CA  ARG A  74      13.258 -34.425  19.082  1.00-13.71           C
ATOM   1223  HA  ARG A  74      14.298 -34.619  19.352  1.00-13.71           H
ATOM   1224  C   ARG A  74      13.133 -34.628  17.576  1.00-13.71           C
ATOM   1225  O   ARG A  74      13.952 -35.311  16.959  1.00-13.71           O
ATOM   1226  CB  ARG A  74      12.359 -35.454  19.772  1.00-13.71           C
ATOM   1227 1HB  ARG A  74      11.321 -35.206  19.555  1.00-13.71           H
ATOM   1228 2HB  ARG A  74      12.569 -36.432  19.338  1.00-13.71           H
ATOM   1229  CG  ARG A  74      12.531 -35.550  21.279  1.00-13.71           C
ATOM   1230 1HG  ARG A  74      13.512 -35.967  21.506  1.00-13.71           H
ATOM   1231 2HG  ARG A  74      12.455 -34.555  21.718  1.00-13.71           H
ATOM   1232  CD  ARG A  74      11.442 -36.430  21.877  1.00-13.71           C
ATOM   1233 1HD  ARG A  74      11.526 -36.401  22.964  1.00-13.71           H
ATOM   1234 2HD  ARG A  74      10.472 -36.017  21.595  1.00-13.71           H
ATOM   1235  NE  ARG A  74      11.501 -37.833  21.433  1.00-13.71           N
ATOM   1236  HE  ARG A  74      12.307 -38.110  20.892  1.00-13.71           H
ATOM   1237  CZ  ARG A  74      10.596 -38.769  21.690  1.00-13.71           C
ATOM   1238  NH1 ARG A  74      10.783 -39.967  21.217  1.00-13.71           N
ATOM   1239 1HH1 ARG A  74      11.583 -40.166  20.638  1.00-13.71           H
ATOM   1240 2HH1 ARG A  74      10.117 -40.695  21.419  1.00-13.71           H
ATOM   1241  NH2 ARG A  74       9.535 -38.561  22.426  1.00-13.71           N
ATOM   1242 1HH2 ARG A  74       9.343 -37.633  22.768  1.00-13.71           H
ATOM   1243 2HH2 ARG A  74       8.910 -39.322  22.649  1.00-13.71           H
ATOM   1244  N   ALA A  75      12.125 -34.018  16.971  1.00 -9.98           N
ATOM   1245  H   ALA A  75      11.448 -33.496  17.519  1.00 -9.98           H
ATOM   1246  CA  ALA A  75      11.970 -34.102  15.524  1.00 -9.98           C
ATOM   1247  HA  ALA A  75      12.058 -35.143  15.220  1.00 -9.98           H
ATOM   1248  C   ALA A  75      13.102 -33.317  14.856  1.00 -9.98           C
ATOM   1249  O   ALA A  75      13.715 -33.784  13.897  1.00 -9.98           O
ATOM   1250  CB  ALA A  75      10.588 -33.586  15.108  1.00 -9.98           C
ATOM   1251 1HB  ALA A  75       9.815 -34.241  15.510  1.00 -9.98           H
ATOM   1252 2HB  ALA A  75      10.511 -33.575  14.021  1.00 -9.98           H
ATOM   1253 3HB  ALA A  75      10.430 -32.577  15.489  1.00 -9.98           H
ATOM   1254  N   GLN A  76      13.405 -32.152  15.411  1.00 12.47           N
ATOM   1255  H   GLN A  76      12.866 -31.834  16.212  1.00 12.47           H
ATOM   1256  CA  GLN A  76      14.464 -31.281  14.909  1.00 12.47           C
ATOM   1257  HA  GLN A  76      14.269 -31.058  13.862  1.00 12.47           H
ATOM   1258  C   GLN A  76      15.826 -31.950  15.011  1.00 12.47           C
ATOM   1259  O   GLN A  76      16.633 -31.854  14.106  1.00 12.47           O
ATOM   1260  CB  GLN A  76      14.478 -29.969  15.704  1.00 12.47           C
ATOM   1261 1HB  GLN A  76      13.461 -29.583  15.747  1.00 12.47           H
ATOM   1262 2HB  GLN A  76      14.808 -30.179  16.720  1.00 12.47           H
ATOM   1263  CG  GLN A  76      15.372 -28.881  15.128  1.00 12.47           C
ATOM   1264 1HG  GLN A  76      15.385 -28.037  15.816  1.00 12.47           H
ATOM   1265 2HG  GLN A  76      16.387 -29.260  15.028  1.00 12.47           H
ATOM   1266  CD  GLN A  76      14.887 -28.399  13.779  1.00 12.47           C
ATOM   1267  OE1 GLN A  76      15.392 -28.789  12.737  1.00 12.47           O
ATOM   1268  NE2 GLN A  76      13.892 -27.552  13.788  1.00 12.47           N
ATOM   1269 1HE2 GLN A  76      13.575 -27.168  12.912  1.00 12.47           H
ATOM   1270 2HE2 GLN A  76      13.477 -27.264  14.655  1.00 12.47           H
ATOM   1271  N   LEU A  77      16.074 -32.664  16.098  1.00 -9.01           N
ATOM   1272  H   LEU A  77      15.375 -32.701  16.835  1.00 -9.01           H
ATOM   1273  CA  LEU A  77      17.335 -33.363  16.311  1.00 -9.01           C
ATOM   1274  HA  LEU A  77      18.151 -32.641  16.296  1.00 -9.01           H
ATOM   1275  C   LEU A  77      17.573 -34.367  15.195  1.00 -9.01           C
ATOM   1276  O   LEU A  77      18.670 -34.436  14.662  1.00 -9.01           O
ATOM   1277  CB  LEU A  77      17.289 -34.075  17.667  1.00 -9.01           C
ATOM   1278 1HB  LEU A  77      17.074 -33.328  18.431  1.00 -9.01           H
ATOM   1279 2HB  LEU A  77      16.449 -34.767  17.642  1.00 -9.01           H
ATOM   1280  CG  LEU A  77      18.517 -34.873  18.120  1.00 -9.01           C
ATOM   1281  HG  LEU A  77      18.739 -35.626  17.365  1.00 -9.01           H
ATOM   1282  CD1 LEU A  77      19.752 -34.005  18.311  1.00 -9.01           C
ATOM   1283 1HD1 LEU A  77      20.578 -34.615  18.679  1.00 -9.01           H
ATOM   1284 2HD1 LEU A  77      19.550 -33.209  19.029  1.00 -9.01           H
ATOM   1285 3HD1 LEU A  77      20.046 -33.569  17.358  1.00 -9.01           H
ATOM   1286  CD2 LEU A  77      18.183 -35.594  19.423  1.00 -9.01           C
ATOM   1287 1HD2 LEU A  77      19.028 -36.211  19.724  1.00 -9.01           H
ATOM   1288 2HD2 LEU A  77      17.314 -36.239  19.282  1.00 -9.01           H
ATOM   1289 3HD2 LEU A  77      17.972 -34.871  20.212  1.00 -9.01           H
ATOM   1290  N   LYS A  78      16.535 -35.077  14.773  1.00 -1.84           N
ATOM   1291  H   LYS A  78      15.639 -34.977  15.236  1.00 -1.84           H
ATOM   1292  CA  LYS A  78      16.664 -35.979  13.628  1.00 -1.84           C
ATOM   1293  HA  LYS A  78      17.471 -36.690  13.817  1.00 -1.84           H
ATOM   1294  C   LYS A  78      17.016 -35.208  12.365  1.00 -1.84           C
ATOM   1295  O   LYS A  78      17.905 -35.612  11.623  1.00 -1.84           O
ATOM   1296  CB  LYS A  78      15.353 -36.737  13.410  1.00 -1.84           C
ATOM   1297 1HB  LYS A  78      15.120 -37.290  14.316  1.00 -1.84           H
ATOM   1298 2HB  LYS A  78      14.569 -36.005  13.242  1.00 -1.84           H
ATOM   1299  CG  LYS A  78      15.356 -37.702  12.227  1.00 -1.84           C
ATOM   1300 1HG  LYS A  78      15.515 -37.145  11.304  1.00 -1.84           H
ATOM   1301 2HG  LYS A  78      16.185 -38.398  12.358  1.00 -1.84           H
ATOM   1302  CD  LYS A  78      14.067 -38.514  12.093  1.00 -1.84           C
ATOM   1303 1HD  LYS A  78      14.272 -39.336  11.407  1.00 -1.84           H
ATOM   1304 2HD  LYS A  78      13.818 -38.939  13.061  1.00 -1.84           H
ATOM   1305  CE  LYS A  78      12.841 -37.761  11.556  1.00 -1.84           C
ATOM   1306 1HE  LYS A  78      13.132 -37.223  10.651  1.00 -1.84           H
ATOM   1307 2HE  LYS A  78      12.103 -38.510  11.260  1.00 -1.84           H
ATOM   1308  NZ  LYS A  78      12.166 -36.802  12.503  1.00 -1.84           N
ATOM   1309 1HZ  LYS A  78      11.278 -36.511  12.118  1.00 -1.84           H
ATOM   1310 2HZ  LYS A  78      12.748 -35.986  12.641  1.00 -1.84           H
ATOM   1311 3HZ  LYS A  78      12.017 -37.250  13.401  1.00 -1.84           H
ATOM   1312  N   TYR A  79      16.334 -34.103  12.107  1.00 21.07           N
ATOM   1313  H   TYR A  79      15.616 -33.784  12.748  1.00 21.07           H
ATOM   1314  CA  TYR A  79      16.579 -33.355  10.878  1.00 21.07           C
ATOM   1315  HA  TYR A  79      16.488 -34.040  10.035  1.00 21.07           H
ATOM   1316  C   TYR A  79      17.975 -32.749  10.851  1.00 21.07           C
ATOM   1317  O   TYR A  79      18.647 -32.775   9.824  1.00 21.07           O
ATOM   1318  CB  TYR A  79      15.563 -32.226  10.707  1.00 21.07           C
ATOM   1319 1HB  TYR A  79      15.749 -31.470  11.469  1.00 21.07           H
ATOM   1320 2HB  TYR A  79      15.729 -31.769   9.732  1.00 21.07           H
ATOM   1321  CG  TYR A  79      14.108 -32.647  10.811  1.00 21.07           C
ATOM   1322  CD1 TYR A  79      13.189 -31.828  11.500  1.00 21.07           C
ATOM   1323  HD1 TYR A  79      13.523 -30.889  11.919  1.00 21.07           H
ATOM   1324  CD2 TYR A  79      13.629 -33.839  10.219  1.00 21.07           C
ATOM   1325  HD2 TYR A  79      14.295 -34.472   9.648  1.00 21.07           H
ATOM   1326  CE1 TYR A  79      11.836 -32.217  11.654  1.00 21.07           C
ATOM   1327  HE1 TYR A  79      11.157 -31.595  12.213  1.00 21.07           H
ATOM   1328  CE2 TYR A  79      12.265 -34.219  10.358  1.00 21.07           C
ATOM   1329  HE2 TYR A  79      11.899 -35.120   9.894  1.00 21.07           H
ATOM   1330  CZ  TYR A  79      11.389 -33.413  11.090  1.00 21.07           C
ATOM   1331  OH  TYR A  79      10.085 -33.802  11.267  1.00 21.07           O
ATOM   1332  HH  TYR A  79       9.553 -33.118  11.697  1.00 21.07           H
ATOM   1333  N   VAL A  80      18.423 -32.213  11.977  1.00-15.39           N
ATOM   1334  H   VAL A  80      17.818 -32.185  12.796  1.00-15.39           H
ATOM   1335  CA  VAL A  80      19.755 -31.624  12.069  1.00-15.39           C
ATOM   1336  HA  VAL A  80      19.892 -30.946  11.228  1.00-15.39           H
ATOM   1337  C   VAL A  80      20.802 -32.717  11.932  1.00-15.39           C
ATOM   1338  O   VAL A  80      21.723 -32.540  11.159  1.00-15.39           O
ATOM   1339  CB  VAL A  80      19.950 -30.803  13.380  1.00-15.39           C
ATOM   1340  HB  VAL A  80      19.719 -31.442  14.233  1.00-15.39           H
ATOM   1341  CG1 VAL A  80      21.397 -30.293  13.525  1.00-15.39           C
ATOM   1342 1HG1 VAL A  80      21.477 -29.644  14.398  1.00-15.39           H
ATOM   1343 2HG1 VAL A  80      21.694 -29.742  12.631  1.00-15.39           H
ATOM   1344 3HG1 VAL A  80      22.074 -31.136  13.661  1.00-15.39           H
ATOM   1345  CG2 VAL A  80      19.003 -29.585  13.394  1.00-15.39           C
ATOM   1346 1HG2 VAL A  80      19.094 -29.061  14.345  1.00-15.39           H
ATOM   1347 2HG2 VAL A  80      17.969 -29.904  13.273  1.00-15.39           H
ATOM   1348 3HG2 VAL A  80      19.254 -28.901  12.582  1.00-15.39           H
ATOM   1349  N   VAL A  81      20.668 -33.858  12.596  1.00-12.09           N
ATOM   1350  H   VAL A  81      19.880 -34.005  13.223  1.00-12.09           H
ATOM   1351  CA  VAL A  81      21.672 -34.920  12.452  1.00-12.09           C
ATOM   1352  HA  VAL A  81      22.657 -34.487  12.621  1.00-12.09           H
ATOM   1353  C   VAL A  81      21.678 -35.467  11.024  1.00-12.09           C
ATOM   1354  O   VAL A  81      22.745 -35.641  10.446  1.00-12.09           O
ATOM   1355  CB  VAL A  81      21.466 -36.052  13.506  1.00-12.09           C
ATOM   1356  HB  VAL A  81      20.435 -36.399  13.451  1.00-12.09           H
ATOM   1357  CG1 VAL A  81      22.393 -37.251  13.258  1.00-12.09           C
ATOM   1358 1HG1 VAL A  81      22.280 -37.978  14.061  1.00-12.09           H
ATOM   1359 2HG1 VAL A  81      23.431 -36.919  13.221  1.00-12.09           H
ATOM   1360 3HG1 VAL A  81      22.138 -37.729  12.312  1.00-12.09           H
ATOM   1361  CG2 VAL A  81      21.743 -35.512  14.926  1.00-12.09           C
ATOM   1362 1HG2 VAL A  81      21.510 -36.281  15.662  1.00-12.09           H
ATOM   1363 2HG2 VAL A  81      21.125 -34.639  15.129  1.00-12.09           H
ATOM   1364 3HG2 VAL A  81      22.794 -35.233  15.021  1.00-12.09           H
ATOM   1365  N   TYR A  82      20.522 -35.675  10.407  1.00 14.34           N
ATOM   1366  H   TYR A  82      19.642 -35.523  10.894  1.00 14.34           H
ATOM   1367  CA  TYR A  82      20.505 -36.133   9.017  1.00 14.34           C
ATOM   1368  HA  TYR A  82      21.075 -37.059   8.942  1.00 14.34           H
ATOM   1369  C   TYR A  82      21.156 -35.120   8.080  1.00 14.34           C
ATOM   1370  O   TYR A  82      22.010 -35.474   7.270  1.00 14.34           O
ATOM   1371  CB  TYR A  82      19.080 -36.395   8.518  1.00 14.34           C
ATOM   1372 1HB  TYR A  82      18.668 -37.262   9.035  1.00 14.34           H
ATOM   1373 2HB  TYR A  82      18.460 -35.527   8.740  1.00 14.34           H
ATOM   1374  CG  TYR A  82      19.057 -36.627   7.019  1.00 14.34           C
ATOM   1375  CD1 TYR A  82      19.427 -37.870   6.465  1.00 14.34           C
ATOM   1376  HD1 TYR A  82      19.662 -38.702   7.116  1.00 14.34           H
ATOM   1377  CD2 TYR A  82      18.744 -35.568   6.140  1.00 14.34           C
ATOM   1378  HD2 TYR A  82      18.444 -34.612   6.542  1.00 14.34           H
ATOM   1379  CE1 TYR A  82      19.516 -38.038   5.050  1.00 14.34           C
ATOM   1380  HE1 TYR A  82      19.805 -38.989   4.632  1.00 14.34           H
ATOM   1381  CE2 TYR A  82      18.863 -35.724   4.736  1.00 14.34           C
ATOM   1382  HE2 TYR A  82      18.667 -34.896   4.073  1.00 14.34           H
ATOM   1383  CZ  TYR A  82      19.249 -36.952   4.206  1.00 14.34           C
ATOM   1384  OH  TYR A  82      19.346 -37.064   2.844  1.00 14.34           O
ATOM   1385  HH  TYR A  82      19.530 -37.969   2.557  1.00 14.34           H
ATOM   1386  N   THR A  83      20.779 -33.854   8.179  1.00 -3.36           N
ATOM   1387  H   THR A  83      20.097 -33.568   8.874  1.00 -3.36           H
ATOM   1388  CA  THR A  83      21.343 -32.869   7.261  1.00 -3.36           C
ATOM   1389  HA  THR A  83      21.313 -33.281   6.251  1.00 -3.36           H
ATOM   1390  C   THR A  83      22.807 -32.639   7.593  1.00 -3.36           C
ATOM   1391  O   THR A  83      23.573 -32.338   6.706  1.00 -3.36           O
ATOM   1392  CB  THR A  83      20.583 -31.523   7.244  1.00 -3.36           C
ATOM   1393  HB  THR A  83      21.150 -30.804   6.655  1.00 -3.36           H
ATOM   1394  OG1 THR A  83      20.416 -31.034   8.578  1.00 -3.36           O
ATOM   1395  HG1 THR A  83      19.841 -31.654   9.047  1.00 -3.36           H
ATOM   1396  CG2 THR A  83      19.196 -31.661   6.634  1.00 -3.36           C
ATOM   1397 1HG2 THR A  83      18.721 -30.680   6.607  1.00 -3.36           H
ATOM   1398 2HG2 THR A  83      18.585 -32.339   7.229  1.00 -3.36           H
ATOM   1399 3HG2 THR A  83      19.280 -32.040   5.615  1.00 -3.36           H
ATOM   1400  N   ALA A  84      23.247 -32.856   8.823  1.00 -4.90           N
ATOM   1401  H   ALA A  84      22.596 -33.106   9.564  1.00 -4.90           H
ATOM   1402  CA  ALA A  84      24.660 -32.729   9.155  1.00 -4.90           C
ATOM   1403  HA  ALA A  84      24.999 -31.748   8.829  1.00 -4.90           H
ATOM   1404  C   ALA A  84      25.516 -33.774   8.437  1.00 -4.90           C
ATOM   1405  O   ALA A  84      26.704 -33.540   8.237  1.00 -4.90           O
ATOM   1406  CB  ALA A  84      24.866 -32.813  10.665  1.00 -4.90           C
ATOM   1407 1HB  ALA A  84      24.281 -32.037  11.160  1.00 -4.90           H
ATOM   1408 2HB  ALA A  84      25.921 -32.665  10.898  1.00 -4.90           H
ATOM   1409 3HB  ALA A  84      24.549 -33.790  11.030  1.00 -4.90           H
ATOM   1410  N   ILE A  85      24.949 -34.901   8.027  1.00-10.56           N
ATOM   1411  H   ILE A  85      23.968 -35.078   8.225  1.00-10.56           H
ATOM   1412  CA  ILE A  85      25.712 -35.894   7.264  1.00-10.56           C
ATOM   1413  HA  ILE A  85      26.606 -36.169   7.823  1.00-10.56           H
ATOM   1414  C   ILE A  85      26.139 -35.230   5.956  1.00-10.56           C
ATOM   1415  O   ILE A  85      27.316 -35.257   5.582  1.00-10.56           O
ATOM   1416  CB  ILE A  85      24.879 -37.182   6.951  1.00-10.56           C
ATOM   1417  HB  ILE A  85      23.991 -36.889   6.392  1.00-10.56           H
ATOM   1418  CG1 ILE A  85      24.430 -37.865   8.258  1.00-10.56           C
ATOM   1419 1HG1 ILE A  85      25.298 -38.325   8.730  1.00-10.56           H
ATOM   1420 2HG1 ILE A  85      24.047 -37.109   8.937  1.00-10.56           H
ATOM   1421  CG2 ILE A  85      25.689 -38.181   6.085  1.00-10.56           C
ATOM   1422 1HG2 ILE A  85      25.083 -39.055   5.847  1.00-10.56           H
ATOM   1423 2HG2 ILE A  85      26.587 -38.502   6.617  1.00-10.56           H
ATOM   1424 3HG2 ILE A  85      25.983 -37.715   5.143  1.00-10.56           H
ATOM   1425  CD1 ILE A  85      23.334 -38.926   8.097  1.00-10.56           C
ATOM   1426 1HD1 ILE A  85      23.016 -39.263   9.083  1.00-10.56           H
ATOM   1427 2HD1 ILE A  85      23.715 -39.781   7.538  1.00-10.56           H
ATOM   1428 3HD1 ILE A  85      22.479 -38.498   7.573  1.00-10.56           H
ATOM   1429  N   THR A  86      25.192 -34.600   5.276  1.00 -0.85           N
ATOM   1430  H   THR A  86      24.246 -34.550   5.634  1.00 -0.85           H
ATOM   1431  CA  THR A  86      25.472 -33.992   3.981  1.00 -0.85           C
ATOM   1432  HA  THR A  86      26.166 -34.635   3.443  1.00 -0.85           H
ATOM   1433  C   THR A  86      26.142 -32.629   4.116  1.00 -0.85           C
ATOM   1434  O   THR A  86      27.000 -32.299   3.324  1.00 -0.85           O
ATOM   1435  CB  THR A  86      24.184 -33.877   3.140  1.00 -0.85           C
ATOM   1436  HB  THR A  86      24.401 -33.362   2.205  1.00 -0.85           H
ATOM   1437  OG1 THR A  86      23.187 -33.165   3.876  1.00 -0.85           O
ATOM   1438  HG1 THR A  86      23.095 -32.294   3.463  1.00 -0.85           H
ATOM   1439  CG2 THR A  86      23.589 -35.241   2.840  1.00 -0.85           C
ATOM   1440 1HG2 THR A  86      22.711 -35.107   2.212  1.00 -0.85           H
ATOM   1441 2HG2 THR A  86      23.290 -35.737   3.764  1.00 -0.85           H
ATOM   1442 3HG2 THR A  86      24.317 -35.856   2.312  1.00 -0.85           H
ATOM   1443  N   ILE A  87      25.810 -31.856   5.140  1.00  5.37           N
ATOM   1444  H   ILE A  87      25.067 -32.163   5.764  1.00  5.37           H
ATOM   1445  CA  ILE A  87      26.428 -30.547   5.378  1.00  5.37           C
ATOM   1446  HA  ILE A  87      26.365 -29.955   4.464  1.00  5.37           H
ATOM   1447  C   ILE A  87      27.904 -30.687   5.721  1.00  5.37           C
ATOM   1448  O   ILE A  87      28.727 -29.961   5.175  1.00  5.37           O
ATOM   1449  CB  ILE A  87      25.694 -29.774   6.524  1.00  5.37           C
ATOM   1450  HB  ILE A  87      25.545 -30.466   7.349  1.00  5.37           H
ATOM   1451  CG1 ILE A  87      24.318 -29.307   6.015  1.00  5.37           C
ATOM   1452 1HG1 ILE A  87      24.471 -28.486   5.315  1.00  5.37           H
ATOM   1453 2HG1 ILE A  87      23.857 -30.122   5.461  1.00  5.37           H
ATOM   1454  CG2 ILE A  87      26.524 -28.580   7.067  1.00  5.37           C
ATOM   1455 1HG2 ILE A  87      25.952 -28.019   7.806  1.00  5.37           H
ATOM   1456 2HG2 ILE A  87      26.805 -27.919   6.245  1.00  5.37           H
ATOM   1457 3HG2 ILE A  87      27.428 -28.942   7.556  1.00  5.37           H
ATOM   1458  CD1 ILE A  87      23.319 -28.858   7.097  1.00  5.37           C
ATOM   1459 1HD1 ILE A  87      22.364 -28.624   6.627  1.00  5.37           H
ATOM   1460 2HD1 ILE A  87      23.687 -27.969   7.605  1.00  5.37           H
ATOM   1461 3HD1 ILE A  87      23.174 -29.659   7.822  1.00  5.37           H
ATOM   1462  N   MET A  88      28.277 -31.606   6.601  1.00-17.63           N
ATOM   1463  H   MET A  88      27.601 -32.236   7.023  1.00-17.63           H
ATOM   1464  CA  MET A  88      29.685 -31.682   6.992  1.00-17.63           C
ATOM   1465  HA  MET A  88      30.024 -30.688   7.274  1.00-17.63           H
ATOM   1466  C   MET A  88      30.525 -32.119   5.804  1.00-17.63           C
ATOM   1467  O   MET A  88      31.620 -31.609   5.591  1.00-17.63           O
ATOM   1468  CB  MET A  88      29.906 -32.623   8.178  1.00-17.63           C
ATOM   1469 1HB  MET A  88      29.450 -33.587   7.952  1.00-17.63           H
ATOM   1470 2HB  MET A  88      30.977 -32.775   8.298  1.00-17.63           H
ATOM   1471  CG  MET A  88      29.339 -32.096   9.499  1.00-17.63           C
ATOM   1472 1HG  MET A  88      28.269 -31.933   9.380  1.00-17.63           H
ATOM   1473 2HG  MET A  88      29.486 -32.855  10.268  1.00-17.63           H
ATOM   1474  SD  MET A  88      30.091 -30.548  10.064  1.00-17.63           S
ATOM   1475  CE  MET A  88      31.758 -31.084  10.547  1.00-17.63           C
ATOM   1476 1HE  MET A  88      32.310 -30.237  10.958  1.00-17.63           H
ATOM   1477 2HE  MET A  88      32.292 -31.466   9.677  1.00-17.63           H
ATOM   1478 3HE  MET A  88      31.691 -31.868  11.301  1.00-17.63           H
ATOM   1479  N   THR A  89      29.989 -33.003   4.979  1.00  0.95           N
ATOM   1480  H   THR A  89      29.070 -33.384   5.154  1.00  0.95           H
ATOM   1481  CA  THR A  89      30.713 -33.428   3.789  1.00  0.95           C
ATOM   1482  HA  THR A  89      31.764 -33.551   4.046  1.00  0.95           H
ATOM   1483  C   THR A  89      30.654 -32.371   2.682  1.00  0.95           C
ATOM   1484  O   THR A  89      31.601 -32.255   1.917  1.00  0.95           O
ATOM   1485  CB  THR A  89      30.190 -34.788   3.300  1.00  0.95           C
ATOM   1486  HB  THR A  89      30.602 -35.008   2.316  1.00  0.95           H
ATOM   1487  OG1 THR A  89      28.764 -34.754   3.256  1.00  0.95           O
ATOM   1488  HG1 THR A  89      28.419 -35.100   4.089  1.00  0.95           H
ATOM   1489  CG2 THR A  89      30.557 -35.904   4.254  1.00  0.95           C
ATOM   1490 1HG2 THR A  89      30.171 -36.845   3.864  1.00  0.95           H
ATOM   1491 2HG2 THR A  89      30.128 -35.720   5.239  1.00  0.95           H
ATOM   1492 3HG2 THR A  89      31.642 -35.976   4.335  1.00  0.95           H
ATOM   1493  N   GLU A  90      29.619 -31.541   2.621  1.00 -1.97           N
ATOM   1494  H   GLU A  90      28.805 -31.706   3.210  1.00 -1.97           H
ATOM   1495  CA  GLU A  90      29.576 -30.402   1.695  1.00 -1.97           C
ATOM   1496  HA  GLU A  90      29.755 -30.763   0.682  1.00 -1.97           H
ATOM   1497  C   GLU A  90      30.675 -29.401   2.054  1.00 -1.97           C
ATOM   1498  O   GLU A  90      31.336 -28.858   1.177  1.00 -1.97           O
ATOM   1499  CB  GLU A  90      28.202 -29.709   1.737  1.00 -1.97           C
ATOM   1500 1HB  GLU A  90      27.431 -30.465   1.597  1.00 -1.97           H
ATOM   1501 2HB  GLU A  90      28.073 -29.259   2.720  1.00 -1.97           H
ATOM   1502  CG  GLU A  90      27.994 -28.623   0.681  1.00 -1.97           C
ATOM   1503 1HG  GLU A  90      28.829 -27.924   0.733  1.00 -1.97           H
ATOM   1504 2HG  GLU A  90      27.997 -29.088  -0.307  1.00 -1.97           H
ATOM   1505  CD  GLU A  90      26.697 -27.831   0.863  1.00 -1.97           C
ATOM   1506  OE1 GLU A  90      25.671 -28.394   1.309  1.00 -1.97           O
ATOM   1507  OE2 GLU A  90      26.698 -26.617   0.526  1.00 -1.97           O
ATOM   1508  N   ILE A  91      30.923 -29.196   3.341  1.00  6.35           N
ATOM   1509  H   ILE A  91      30.345 -29.661   4.039  1.00  6.35           H
ATOM   1510  CA  ILE A  91      31.992 -28.293   3.782  1.00  6.35           C
ATOM   1511  HA  ILE A  91      31.860 -27.329   3.292  1.00  6.35           H
ATOM   1512  C   ILE A  91      33.346 -28.848   3.343  1.00  6.35           C
ATOM   1513  O   ILE A  91      34.196 -28.092   2.863  1.00  6.35           O
ATOM   1514  CB  ILE A  91      31.959 -28.075   5.325  1.00  6.35           C
ATOM   1515  HB  ILE A  91      31.963 -29.050   5.811  1.00  6.35           H
ATOM   1516  CG1 ILE A  91      30.672 -27.327   5.719  1.00  6.35           C
ATOM   1517 1HG1 ILE A  91      30.829 -26.264   5.548  1.00  6.35           H
ATOM   1518 2HG1 ILE A  91      29.852 -27.646   5.079  1.00  6.35           H
ATOM   1519  CG2 ILE A  91      33.195 -27.271   5.821  1.00  6.35           C
ATOM   1520 1HG2 ILE A  91      33.082 -26.991   6.869  1.00  6.35           H
ATOM   1521 2HG2 ILE A  91      33.318 -26.365   5.225  1.00  6.35           H
ATOM   1522 3HG2 ILE A  91      34.095 -27.879   5.726  1.00  6.35           H
ATOM   1523  CD1 ILE A  91      30.238 -27.528   7.159  1.00  6.35           C
ATOM   1524 1HD1 ILE A  91      29.360 -26.912   7.357  1.00  6.35           H
ATOM   1525 2HD1 ILE A  91      31.039 -27.243   7.838  1.00  6.35           H
ATOM   1526 3HD1 ILE A  91      29.980 -28.573   7.324  1.00  6.35           H
ATOM   1527  N   VAL A  92      33.550 -30.156   3.432  1.00-12.31           N
ATOM   1528  H   VAL A  92      32.839 -30.752   3.844  1.00-12.31           H
ATOM   1529  CA  VAL A  92      34.791 -30.752   2.926  1.00-12.31           C
ATOM   1530  HA  VAL A  92      35.639 -30.245   3.385  1.00-12.31           H
ATOM   1531  C   VAL A  92      34.850 -30.532   1.414  1.00-12.31           C
ATOM   1532  O   VAL A  92      35.856 -30.077   0.868  1.00-12.31           O
ATOM   1533  CB  VAL A  92      34.887 -32.278   3.237  1.00-12.31           C
ATOM   1534  HB  VAL A  92      34.041 -32.787   2.778  1.00-12.31           H
ATOM   1535  CG1 VAL A  92      36.179 -32.878   2.683  1.00-12.31           C
ATOM   1536 1HG1 VAL A  92      36.245 -33.928   2.964  1.00-12.31           H
ATOM   1537 2HG1 VAL A  92      37.042 -32.350   3.091  1.00-12.31           H
ATOM   1538 3HG1 VAL A  92      36.192 -32.810   1.596  1.00-12.31           H
ATOM   1539  CG2 VAL A  92      34.847 -32.538   4.743  1.00-12.31           C
ATOM   1540 1HG2 VAL A  92      34.853 -33.612   4.929  1.00-12.31           H
ATOM   1541 2HG2 VAL A  92      33.947 -32.120   5.183  1.00-12.31           H
ATOM   1542 3HG2 VAL A  92      35.715 -32.091   5.223  1.00-12.31           H
ATOM   1543  N   CYS A  93      33.747 -30.787   0.729  1.00  2.90           N
ATOM   1544  H   CYS A  93      32.913 -31.115   1.212  1.00  2.90           H
ATOM   1545  CA  CYS A  93      33.717 -30.658  -0.721  1.00  2.90           C
ATOM   1546  HA  CYS A  93      34.569 -31.211  -1.109  1.00  2.90           H
ATOM   1547  C   CYS A  93      33.858 -29.229  -1.235  1.00  2.90           C
ATOM   1548  O   CYS A  93      34.192 -29.040  -2.399  1.00  2.90           O
ATOM   1549  CB  CYS A  93      32.450 -31.293  -1.294  1.00  2.90           C
ATOM   1550 1HB  CYS A  93      31.577 -30.811  -0.852  1.00  2.90           H
ATOM   1551 2HB  CYS A  93      32.437 -31.118  -2.371  1.00  2.90           H
ATOM   1552  SG  CYS A  93      32.367 -33.080  -1.009  1.00  2.90           S
ATOM   1553  HG  CYS A  93      32.146 -33.007   0.313  1.00  2.90           H
ATOM   1554  N   LEU A  94      33.631 -28.226  -0.399  1.00  6.95           N
ATOM   1555  H   LEU A  94      33.203 -28.425   0.503  1.00  6.95           H
ATOM   1556  CA  LEU A  94      33.960 -26.842  -0.739  1.00  6.95           C
ATOM   1557  HA  LEU A  94      33.806 -26.692  -1.804  1.00  6.95           H
ATOM   1558  C   LEU A  94      35.419 -26.513  -0.415  1.00  6.95           C
ATOM   1559  O   LEU A  94      36.145 -25.948  -1.231  1.00  6.95           O
ATOM   1560  CB  LEU A  94      33.041 -25.889   0.037  1.00  6.95           C
ATOM   1561 1HB  LEU A  94      32.007 -26.177  -0.157  1.00  6.95           H
ATOM   1562 2HB  LEU A  94      33.228 -26.034   1.101  1.00  6.95           H
ATOM   1563  CG  LEU A  94      33.185 -24.386  -0.261  1.00  6.95           C
ATOM   1564  HG  LEU A  94      34.226 -24.103  -0.119  1.00  6.95           H
ATOM   1565  CD1 LEU A  94      32.778 -24.023  -1.691  1.00  6.95           C
ATOM   1566 1HD1 LEU A  94      32.823 -22.942  -1.825  1.00  6.95           H
ATOM   1567 2HD1 LEU A  94      31.759 -24.362  -1.886  1.00  6.95           H
ATOM   1568 3HD1 LEU A  94      33.461 -24.489  -2.398  1.00  6.95           H
ATOM   1569  CD2 LEU A  94      32.349 -23.584   0.723  1.00  6.95           C
ATOM   1570 1HD2 LEU A  94      32.457 -22.517   0.524  1.00  6.95           H
ATOM   1571 2HD2 LEU A  94      32.682 -23.786   1.740  1.00  6.95           H
ATOM   1572 3HD2 LEU A  94      31.298 -23.861   0.622  1.00  6.95           H
ATOM   1573  N   SER A  95      35.846 -26.845   0.793  1.00  3.69           N
ATOM   1574  H   SER A  95      35.234 -27.373   1.411  1.00  3.69           H
ATOM   1575  CA  SER A  95      37.142 -26.400   1.306  1.00  3.69           C
ATOM   1576  HA  SER A  95      37.248 -25.336   1.097  1.00  3.69           H
ATOM   1577  C   SER A  95      38.358 -27.091   0.699  1.00  3.69           C
ATOM   1578  O   SER A  95      39.425 -26.497   0.624  1.00  3.69           O
ATOM   1579  CB  SER A  95      37.172 -26.585   2.822  1.00  3.69           C
ATOM   1580 1HB  SER A  95      38.140 -26.264   3.205  1.00  3.69           H
ATOM   1581 2HB  SER A  95      36.391 -25.969   3.271  1.00  3.69           H
ATOM   1582  OG  SER A  95      36.938 -27.938   3.175  1.00  3.69           O
ATOM   1583  HG  SER A  95      35.981 -28.088   3.174  1.00  3.69           H
ATOM   1584  N   VAL A  96      38.223 -28.330   0.250  1.00 18.18           N
ATOM   1585  H   VAL A  96      37.334 -28.816   0.358  1.00 18.18           H
ATOM   1586  CA  VAL A  96      39.365 -29.050  -0.323  1.00 18.18           C
ATOM   1587  HA  VAL A  96      40.255 -28.744   0.223  1.00 18.18           H
ATOM   1588  C   VAL A  96      39.597 -28.650  -1.791  1.00 18.18           C
ATOM   1589  O   VAL A  96      40.672 -28.884  -2.343  1.00 18.18           O
ATOM   1590  CB  VAL A  96      39.212 -30.591  -0.082  1.00 18.18           C
ATOM   1591  HB  VAL A  96      38.332 -30.949  -0.617  1.00 18.18           H
ATOM   1592  CG1 VAL A  96      40.440 -31.401  -0.533  1.00 18.18           C
ATOM   1593 1HG1 VAL A  96      40.262 -32.465  -0.370  1.00 18.18           H
ATOM   1594 2HG1 VAL A  96      41.324 -31.099   0.031  1.00 18.18           H
ATOM   1595 3HG1 VAL A  96      40.628 -31.242  -1.590  1.00 18.18           H
ATOM   1596  CG2 VAL A  96      39.037 -30.870   1.425  1.00 18.18           C
ATOM   1597 1HG2 VAL A  96      38.957 -31.944   1.593  1.00 18.18           H
ATOM   1598 2HG2 VAL A  96      38.133 -30.398   1.804  1.00 18.18           H
ATOM   1599 3HG2 VAL A  96      39.893 -30.488   1.982  1.00 18.18           H
ATOM   1600  N   ARG A  97      38.655 -27.957  -2.429  1.00 21.19           N
ATOM   1601  H   ARG A  97      37.804 -27.696  -1.946  1.00 21.19           H
ATOM   1602  CA  ARG A  97      38.863 -27.540  -3.831  1.00 21.19           C
ATOM   1603  HA  ARG A  97      39.006 -28.447  -4.416  1.00 21.19           H
ATOM   1604  C   ARG A  97      40.142 -26.707  -4.018  1.00 21.19           C
ATOM   1605  O   ARG A  97      40.989 -27.099  -4.829  1.00 21.19           O
ATOM   1606  CB  ARG A  97      37.665 -26.780  -4.428  1.00 21.19           C
ATOM   1607 1HB  ARG A  97      37.556 -25.833  -3.907  1.00 21.19           H
ATOM   1608 2HB  ARG A  97      37.879 -26.561  -5.474  1.00 21.19           H
ATOM   1609  CG  ARG A  97      36.334 -27.490  -4.346  1.00 21.19           C
ATOM   1610 1HG  ARG A  97      36.355 -28.413  -4.926  1.00 21.19           H
ATOM   1611 2HG  ARG A  97      36.136 -27.724  -3.302  1.00 21.19           H
ATOM   1612  CD  ARG A  97      35.227 -26.574  -4.853  1.00 21.19           C
ATOM   1613 1HD  ARG A  97      35.397 -25.573  -4.455  1.00 21.19           H
ATOM   1614 2HD  ARG A  97      35.257 -26.533  -5.941  1.00 21.19           H
ATOM   1615  NE  ARG A  97      33.909 -27.031  -4.392  1.00 21.19           N
ATOM   1616  HE  ARG A  97      33.903 -27.874  -3.821  1.00 21.19           H
ATOM   1617  CZ  ARG A  97      32.752 -26.413  -4.572  1.00 21.19           C
ATOM   1618  NH1 ARG A  97      31.709 -26.808  -3.900  1.00 21.19           N
ATOM   1619 1HH1 ARG A  97      31.770 -27.589  -3.275  1.00 21.19           H
ATOM   1620 2HH1 ARG A  97      30.837 -26.295  -3.991  1.00 21.19           H
ATOM   1621  NH2 ARG A  97      32.603 -25.372  -5.346  1.00 21.19           N
ATOM   1622 1HH2 ARG A  97      33.366 -25.054  -5.912  1.00 21.19           H
ATOM   1623 2HH2 ARG A  97      31.698 -24.908  -5.363  1.00 21.19           H
ATOM   1624  N   PRO A  98      40.340 -25.603  -3.258  1.00 -9.64           N
ATOM   1625  CA  PRO A  98      41.628 -24.943  -3.506  1.00 -9.64           C
ATOM   1626  HA  PRO A  98      41.709 -24.689  -4.560  1.00 -9.64           H
ATOM   1627  C   PRO A  98      42.871 -25.718  -3.080  1.00 -9.64           C
ATOM   1628  O   PRO A  98      43.952 -25.414  -3.553  1.00 -9.64           O
ATOM   1629  CB  PRO A  98      41.518 -23.648  -2.697  1.00 -9.64           C
ATOM   1630 1HB  PRO A  98      41.996 -23.769  -1.727  1.00 -9.64           H
ATOM   1631 2HB  PRO A  98      41.969 -22.818  -3.239  1.00 -9.64           H
ATOM   1632  CG  PRO A  98      40.053 -23.445  -2.536  1.00 -9.64           C
ATOM   1633 1HG  PRO A  98      39.830 -22.771  -1.713  1.00 -9.64           H
ATOM   1634 2HG  PRO A  98      39.613 -23.081  -3.465  1.00 -9.64           H
ATOM   1635  CD  PRO A  98      39.596 -24.831  -2.244  1.00 -9.64           C
ATOM   1636 1HD  PRO A  98      39.899 -25.128  -1.241  1.00 -9.64           H
ATOM   1637 2HD  PRO A  98      38.518 -24.915  -2.366  1.00 -9.64           H
ATOM   1638  N   ILE A  99      42.752 -26.740  -2.242  1.00 -3.63           N
ATOM   1639  H   ILE A  99      41.851 -26.986  -1.855  1.00 -3.63           H
ATOM   1640  CA  ILE A  99      43.918 -27.550  -1.883  1.00 -3.63           C
ATOM   1641  HA  ILE A  99      44.716 -26.884  -1.553  1.00 -3.63           H
ATOM   1642  C   ILE A  99      44.399 -28.281  -3.138  1.00 -3.63           C
ATOM   1643  O   ILE A  99      45.592 -28.282  -3.444  1.00 -3.63           O
ATOM   1644  CB  ILE A  99      43.610 -28.559  -0.729  1.00 -3.63           C
ATOM   1645  HB  ILE A  99      42.813 -29.228  -1.049  1.00 -3.63           H
ATOM   1646  CG1 ILE A  99      43.129 -27.781   0.513  1.00 -3.63           C
ATOM   1647 1HG1 ILE A  99      43.929 -27.107   0.819  1.00 -3.63           H
ATOM   1648 2HG1 ILE A  99      42.269 -27.172   0.236  1.00 -3.63           H
ATOM   1649  CG2 ILE A  99      44.855 -29.417  -0.406  1.00 -3.63           C
ATOM   1650 1HG2 ILE A  99      44.608 -30.161   0.352  1.00 -3.63           H
ATOM   1651 2HG2 ILE A  99      45.665 -28.783  -0.040  1.00 -3.63           H
ATOM   1652 3HG2 ILE A  99      45.187 -29.947  -1.298  1.00 -3.63           H
ATOM   1653  CD1 ILE A  99      42.726 -28.611   1.732  1.00 -3.63           C
ATOM   1654 1HD1 ILE A  99      42.223 -27.968   2.454  1.00 -3.63           H
ATOM   1655 2HD1 ILE A  99      43.612 -29.037   2.200  1.00 -3.63           H
ATOM   1656 3HD1 ILE A  99      42.048 -29.411   1.437  1.00 -3.63           H
ATOM   1657  N   PHE A 100      43.491 -28.840  -3.928  1.00 -0.85           N
ATOM   1658  H   PHE A 100      42.506 -28.813  -3.676  1.00 -0.85           H
ATOM   1659  CA  PHE A 100      43.914 -29.492  -5.169  1.00 -0.85           C
ATOM   1660  HA  PHE A 100      44.681 -30.231  -4.938  1.00 -0.85           H
ATOM   1661  C   PHE A 100      44.501 -28.469  -6.128  1.00 -0.85           C
ATOM   1662  O   PHE A 100      45.484 -28.729  -6.816  1.00 -0.85           O
ATOM   1663  CB  PHE A 100      42.750 -30.173  -5.887  1.00 -0.85           C
ATOM   1664 1HB  PHE A 100      42.017 -29.417  -6.166  1.00 -0.85           H
ATOM   1665 2HB  PHE A 100      43.130 -30.632  -6.798  1.00 -0.85           H
ATOM   1666  CG  PHE A 100      42.061 -31.226  -5.074  1.00 -0.85           C
ATOM   1667  CD1 PHE A 100      42.752 -32.369  -4.634  1.00 -0.85           C
ATOM   1668  HD1 PHE A 100      43.799 -32.493  -4.873  1.00 -0.85           H
ATOM   1669  CD2 PHE A 100      40.699 -31.086  -4.763  1.00 -0.85           C
ATOM   1670  HD2 PHE A 100      40.161 -30.208  -5.085  1.00 -0.85           H
ATOM   1671  CE1 PHE A 100      42.087 -33.370  -3.884  1.00 -0.85           C
ATOM   1672  HE1 PHE A 100      42.627 -34.239  -3.537  1.00 -0.85           H
ATOM   1673  CE2 PHE A 100      40.016 -32.086  -4.043  1.00 -0.85           C
ATOM   1674  HE2 PHE A 100      38.970 -31.965  -3.815  1.00 -0.85           H
ATOM   1675  CZ  PHE A 100      40.708 -33.236  -3.604  1.00 -0.85           C
ATOM   1676  HZ  PHE A 100      40.186 -34.005  -3.052  1.00 -0.85           H
ATOM   1677  N   MET A 101      43.897 -27.292  -6.163  1.00  0.99           N
ATOM   1678  H   MET A 101      43.098 -27.124  -5.561  1.00  0.99           H
ATOM   1679  CA  MET A 101      44.335 -26.237  -7.071  1.00  0.99           C
ATOM   1680  HA  MET A 101      44.415 -26.655  -8.073  1.00  0.99           H
ATOM   1681  C   MET A 101      45.710 -25.688  -6.683  1.00  0.99           C
ATOM   1682  O   MET A 101      46.498 -25.360  -7.554  1.00  0.99           O
ATOM   1683  CB  MET A 101      43.289 -25.124  -7.100  1.00  0.99           C
ATOM   1684 1HB  MET A 101      43.170 -24.744  -6.088  1.00  0.99           H
ATOM   1685 2HB  MET A 101      43.647 -24.314  -7.734  1.00  0.99           H
ATOM   1686  CG  MET A 101      41.929 -25.591  -7.618  1.00  0.99           C
ATOM   1687 1HG  MET A 101      41.972 -25.653  -8.703  1.00  0.99           H
ATOM   1688 2HG  MET A 101      41.725 -26.589  -7.236  1.00  0.99           H
ATOM   1689  SD  MET A 101      40.545 -24.536  -7.128  1.00  0.99           S
ATOM   1690  CE  MET A 101      40.936 -22.980  -7.869  1.00  0.99           C
ATOM   1691 1HE  MET A 101      40.101 -22.293  -7.734  1.00  0.99           H
ATOM   1692 2HE  MET A 101      41.136 -23.104  -8.930  1.00  0.99           H
ATOM   1693 3HE  MET A 101      41.819 -22.560  -7.387  1.00  0.99           H
ATOM   1694  N   ASN A 102      46.042 -25.661  -5.399  1.00 -2.20           N
ATOM   1695  H   ASN A 102      45.340 -25.889  -4.697  1.00 -2.20           H
ATOM   1696  CA  ASN A 102      47.380 -25.276  -4.944  1.00 -2.20           C
ATOM   1697  HA  ASN A 102      47.629 -24.284  -5.326  1.00 -2.20           H
ATOM   1698  C   ASN A 102      48.430 -26.258  -5.435  1.00 -2.20           C
ATOM   1699  O   ASN A 102      49.507 -25.878  -5.890  1.00 -2.20           O
ATOM   1700  CB  ASN A 102      47.428 -25.271  -3.415  1.00 -2.20           C
ATOM   1701 1HB  ASN A 102      46.711 -24.548  -3.039  1.00 -2.20           H
ATOM   1702 2HB  ASN A 102      47.152 -26.254  -3.040  1.00 -2.20           H
ATOM   1703  CG  ASN A 102      48.798 -24.945  -2.882  1.00 -2.20           C
ATOM   1704  OD1 ASN A 102      49.597 -25.833  -2.595  1.00 -2.20           O
ATOM   1705  ND2 ASN A 102      49.079 -23.684  -2.728  1.00 -2.20           N
ATOM   1706 1HD2 ASN A 102      49.987 -23.427  -2.367  1.00 -2.20           H
ATOM   1707 2HD2 ASN A 102      48.398 -22.978  -2.962  1.00 -2.20           H
ATOM   1708  N   ARG A 103      48.098 -27.537  -5.352  1.00-16.55           N
ATOM   1709  H   ARG A 103      47.197 -27.791  -4.959  1.00-16.55           H
ATOM   1710  CA  ARG A 103      49.018 -28.590  -5.775  1.00-16.55           C
ATOM   1711  HA  ARG A 103      49.998 -28.408  -5.331  1.00-16.55           H
ATOM   1712  C   ARG A 103      49.183 -28.560  -7.293  1.00-16.55           C
ATOM   1713  O   ARG A 103      50.281 -28.732  -7.804  1.00-16.55           O
ATOM   1714  CB  ARG A 103      48.497 -29.949  -5.302  1.00-16.55           C
ATOM   1715 1HB  ARG A 103      47.507 -30.109  -5.727  1.00-16.55           H
ATOM   1716 2HB  ARG A 103      49.168 -30.715  -5.676  1.00-16.55           H
ATOM   1717  CG  ARG A 103      48.414 -30.116  -3.794  1.00-16.55           C
ATOM   1718 1HG  ARG A 103      49.419 -30.097  -3.380  1.00-16.55           H
ATOM   1719 2HG  ARG A 103      47.847 -29.294  -3.365  1.00-16.55           H
ATOM   1720  CD  ARG A 103      47.744 -31.421  -3.401  1.00-16.55           C
ATOM   1721 1HD  ARG A 103      46.760 -31.480  -3.867  1.00-16.55           H
ATOM   1722 2HD  ARG A 103      48.360 -32.253  -3.748  1.00-16.55           H
ATOM   1723  NE  ARG A 103      47.600 -31.485  -1.940  1.00-16.55           N
ATOM   1724  HE  ARG A 103      47.817 -30.637  -1.429  1.00-16.55           H
ATOM   1725  CZ  ARG A 103      47.253 -32.537  -1.215  1.00-16.55           C
ATOM   1726  NH1 ARG A 103      47.126 -32.382   0.071  1.00-16.55           N
ATOM   1727 1HH1 ARG A 103      47.271 -31.476   0.486  1.00-16.55           H
ATOM   1728 2HH1 ARG A 103      46.897 -33.172   0.659  1.00-16.55           H
ATOM   1729  NH2 ARG A 103      47.084 -33.732  -1.716  1.00-16.55           N
ATOM   1730 1HH2 ARG A 103      47.207 -33.872  -2.702  1.00-16.55           H
ATOM   1731 2HH2 ARG A 103      46.875 -34.516  -1.118  1.00-16.55           H
ATOM   1732  N   LEU A 104      48.107 -28.261  -8.008  1.00  6.49           N
ATOM   1733  H   LEU A 104      47.210 -28.193  -7.539  1.00  6.49           H
ATOM   1734  CA  LEU A 104      48.165 -28.035  -9.456  1.00  6.49           C
ATOM   1735  HA  LEU A 104      48.596 -28.910  -9.943  1.00  6.49           H
ATOM   1736  C   LEU A 104      49.042 -26.831  -9.794  1.00  6.49           C
ATOM   1737  O   LEU A 104      49.857 -26.895 -10.699  1.00  6.49           O
ATOM   1738  CB  LEU A 104      46.753 -27.790  -9.999  1.00  6.49           C
ATOM   1739 1HB  LEU A 104      46.160 -27.358  -9.199  1.00  6.49           H
ATOM   1740 2HB  LEU A 104      46.811 -27.054 -10.800  1.00  6.49           H
ATOM   1741  CG  LEU A 104      46.015 -29.021 -10.540  1.00  6.49           C
ATOM   1742  HG  LEU A 104      46.395 -29.905 -10.032  1.00  6.49           H
ATOM   1743  CD1 LEU A 104      44.510 -28.932 -10.290  1.00  6.49           C
ATOM   1744 1HD1 LEU A 104      44.021 -29.815 -10.696  1.00  6.49           H
ATOM   1745 2HD1 LEU A 104      44.099 -28.038 -10.762  1.00  6.49           H
ATOM   1746 3HD1 LEU A 104      44.323 -28.895  -9.217  1.00  6.49           H
ATOM   1747  CD2 LEU A 104      46.275 -29.159 -12.035  1.00  6.49           C
ATOM   1748 1HD2 LEU A 104      45.910 -30.126 -12.381  1.00  6.49           H
ATOM   1749 2HD2 LEU A 104      47.343 -29.095 -12.235  1.00  6.49           H
ATOM   1750 3HD2 LEU A 104      45.773 -28.361 -12.581  1.00  6.49           H
ATOM   1751  N   LEU A 105      48.906 -25.745  -9.047  1.00 19.27           N
ATOM   1752  H   LEU A 105      48.205 -25.732  -8.311  1.00 19.27           H
ATOM   1753  CA  LEU A 105      49.716 -24.545  -9.258  1.00 19.27           C
ATOM   1754  HA  LEU A 105      49.587 -24.199 -10.284  1.00 19.27           H
ATOM   1755  C   LEU A 105      51.198 -24.807  -9.044  1.00 19.27           C
ATOM   1756  O   LEU A 105      52.027 -24.390  -9.847  1.00 19.27           O
ATOM   1757  CB  LEU A 105      49.266 -23.453  -8.288  1.00 19.27           C
ATOM   1758 1HB  LEU A 105      48.872 -23.930  -7.395  1.00 19.27           H
ATOM   1759 2HB  LEU A 105      50.135 -22.864  -7.998  1.00 19.27           H
ATOM   1760  CG  LEU A 105      48.207 -22.503  -8.852  1.00 19.27           C
ATOM   1761  HG  LEU A 105      47.612 -23.040  -9.590  1.00 19.27           H
ATOM   1762  CD1 LEU A 105      47.267 -21.991  -7.771  1.00 19.27           C
ATOM   1763 1HD1 LEU A 105      46.460 -21.433  -8.243  1.00 19.27           H
ATOM   1764 2HD1 LEU A 105      47.800 -21.345  -7.072  1.00 19.27           H
ATOM   1765 3HD1 LEU A 105      46.837 -22.833  -7.232  1.00 19.27           H
ATOM   1766  CD2 LEU A 105      48.918 -21.343  -9.532  1.00 19.27           C
ATOM   1767 1HD2 LEU A 105      48.190 -20.648  -9.940  1.00 19.27           H
ATOM   1768 2HD2 LEU A 105      49.535 -21.713 -10.352  1.00 19.27           H
ATOM   1769 3HD2 LEU A 105      49.549 -20.812  -8.822  1.00 19.27           H
ATOM   1770  N   LEU A 106      51.539 -25.544  -7.998  1.00-11.91           N
ATOM   1771  H   LEU A 106      50.822 -25.852  -7.344  1.00-11.91           H
ATOM   1772  CA  LEU A 106      52.931 -25.917  -7.759  1.00-11.91           C
ATOM   1773  HA  LEU A 106      53.550 -25.022  -7.782  1.00-11.91           H
ATOM   1774  C   LEU A 106      53.430 -26.840  -8.871  1.00-11.91           C
ATOM   1775  O   LEU A 106      54.590 -26.755  -9.284  1.00-11.91           O
ATOM   1776  CB  LEU A 106      53.058 -26.581  -6.383  1.00-11.91           C
ATOM   1777 1HB  LEU A 106      52.280 -27.339  -6.298  1.00-11.91           H
ATOM   1778 2HB  LEU A 106      54.021 -27.085  -6.328  1.00-11.91           H
ATOM   1779  CG  LEU A 106      52.953 -25.627  -5.180  1.00-11.91           C
ATOM   1780  HG  LEU A 106      52.042 -25.038  -5.275  1.00-11.91           H
ATOM   1781  CD1 LEU A 106      52.862 -26.429  -3.894  1.00-11.91           C
ATOM   1782 1HD1 LEU A 106      52.745 -25.761  -3.042  1.00-11.91           H
ATOM   1783 2HD1 LEU A 106      53.758 -27.036  -3.760  1.00-11.91           H
ATOM   1784 3HD1 LEU A 106      51.990 -27.079  -3.943  1.00-11.91           H
ATOM   1785  CD2 LEU A 106      54.142 -24.666  -5.089  1.00-11.91           C
ATOM   1786 1HD2 LEU A 106      54.052 -24.053  -4.195  1.00-11.91           H
ATOM   1787 2HD2 LEU A 106      54.158 -24.007  -5.956  1.00-11.91           H
ATOM   1788 3HD2 LEU A 106      55.076 -25.229  -5.049  1.00-11.91           H
ATOM   1789  N   GLY A 107      52.522 -27.635  -9.420  1.00 16.72           N
ATOM   1790  H   GLY A 107      51.588 -27.668  -9.027  1.00 16.72           H
ATOM   1791  CA  GLY A 107      52.803 -28.469 -10.579  1.00 16.72           C
ATOM   1792 1HA  GLY A 107      53.631 -29.131 -10.340  1.00 16.72           H
ATOM   1793 2HA  GLY A 107      51.926 -29.086 -10.774  1.00 16.72           H
ATOM   1794  C   GLY A 107      53.143 -27.718 -11.855  1.00 16.72           C
ATOM   1795  O   GLY A 107      53.809 -28.263 -12.726  1.00 16.72           O
ATOM   1796  N   PHE A 108      52.727 -26.462 -11.971  1.00 16.10           N
ATOM   1797  H   PHE A 108      52.139 -26.068 -11.246  1.00 16.10           H
ATOM   1798  CA  PHE A 108      53.076 -25.632 -13.128  1.00 16.10           C
ATOM   1799  HA  PHE A 108      53.474 -26.271 -13.915  1.00 16.10           H
ATOM   1800  C   PHE A 108      54.142 -24.588 -12.812  1.00 16.10           C
ATOM   1801  O   PHE A 108      54.694 -23.945 -13.707  1.00 16.10           O
ATOM   1802  CB  PHE A 108      51.823 -24.943 -13.664  1.00 16.10           C
ATOM   1803 1HB  PHE A 108      51.436 -24.267 -12.901  1.00 16.10           H
ATOM   1804 2HB  PHE A 108      52.098 -24.354 -14.539  1.00 16.10           H
ATOM   1805  CG  PHE A 108      50.738 -25.906 -14.062  1.00 16.10           C
ATOM   1806  CD1 PHE A 108      49.460 -25.831 -13.481  1.00 16.10           C
ATOM   1807  HD1 PHE A 108      49.257 -25.087 -12.725  1.00 16.10           H
ATOM   1808  CD2 PHE A 108      50.996 -26.908 -15.011  1.00 16.10           C
ATOM   1809  HD2 PHE A 108      51.976 -26.985 -15.455  1.00 16.10           H
ATOM   1810  CE1 PHE A 108      48.433 -26.724 -13.863  1.00 16.10           C
ATOM   1811  HE1 PHE A 108      47.453 -26.642 -13.419  1.00 16.10           H
ATOM   1812  CE2 PHE A 108      49.997 -27.828 -15.381  1.00 16.10           C
ATOM   1813  HE2 PHE A 108      50.224 -28.605 -16.094  1.00 16.10           H
ATOM   1814  CZ  PHE A 108      48.702 -27.728 -14.812  1.00 16.10           C
ATOM   1815  HZ  PHE A 108      47.926 -28.422 -15.094  1.00 16.10           H
ATOM   1816  N   ARG A 109      54.459 -24.408 -11.538  1.00 29.52           N
ATOM   1817  H   ARG A 109      53.934 -24.891 -10.817  1.00 29.52           H
ATOM   1818  CA  ARG A 109      55.568 -23.532 -11.163  1.00 29.52           C
ATOM   1819  HA  ARG A 109      55.585 -22.679 -11.839  1.00 29.52           H
ATOM   1820  C   ARG A 109      56.878 -24.280 -11.343  1.00 29.52           C
ATOM   1821  O   ARG A 109      57.861 -23.725 -11.846  1.00 29.52           O
ATOM   1822  CB  ARG A 109      55.400 -23.023  -9.727  1.00 29.52           C
ATOM   1823 1HB  ARG A 109      54.501 -22.408  -9.689  1.00 29.52           H
ATOM   1824 2HB  ARG A 109      55.251 -23.878  -9.067  1.00 29.52           H
ATOM   1825  CG  ARG A 109      56.580 -22.213  -9.183  1.00 29.52           C
ATOM   1826 1HG  ARG A 109      56.319 -21.821  -8.200  1.00 29.52           H
ATOM   1827 2HG  ARG A 109      57.429 -22.884  -9.063  1.00 29.52           H
ATOM   1828  CD  ARG A 109      57.018 -21.058 -10.087  1.00 29.52           C
ATOM   1829 1HD  ARG A 109      57.289 -21.432 -11.074  1.00 29.52           H
ATOM   1830 2HD  ARG A 109      56.189 -20.357 -10.195  1.00 29.52           H
ATOM   1831  NE  ARG A 109      58.174 -20.357  -9.514  1.00 29.52           N
ATOM   1832  HE  ARG A 109      57.956 -19.534  -8.958  1.00 29.52           H
ATOM   1833  CZ  ARG A 109      59.449 -20.698  -9.626  1.00 29.52           C
ATOM   1834  NH1 ARG A 109      60.356 -19.897  -9.163  1.00 29.52           N
ATOM   1835 1HH1 ARG A 109      60.095 -18.978  -8.834  1.00 29.52           H
ATOM   1836 2HH1 ARG A 109      61.315 -20.204  -9.147  1.00 29.52           H
ATOM   1837  NH2 ARG A 109      59.865 -21.824 -10.134  1.00 29.52           N
ATOM   1838 1HH2 ARG A 109      59.202 -22.482 -10.507  1.00 29.52           H
ATOM   1839 2HH2 ARG A 109      60.853 -22.038 -10.116  1.00 29.52           H
ATOM   1840  N   ASP A 110      56.889 -25.542 -10.957  1.00  2.41           N
ATOM   1841  H   ASP A 110      56.060 -25.956 -10.547  1.00  2.41           H
ATOM   1842  CA  ASP A 110      58.073 -26.377 -11.129  1.00  2.41           C
ATOM   1843  HA  ASP A 110      58.970 -25.762 -11.058  1.00  2.41           H
ATOM   1844  C   ASP A 110      58.009 -27.005 -12.518  1.00  2.41           C
ATOM   1845  O   ASP A 110      57.287 -27.973 -12.748  1.00  2.41           O
ATOM   1846  CB  ASP A 110      58.136 -27.443 -10.038  1.00  2.41           C
ATOM   1847 1HB  ASP A 110      58.054 -26.950  -9.072  1.00  2.41           H
ATOM   1848 2HB  ASP A 110      57.299 -28.129 -10.144  1.00  2.41           H
ATOM   1849  CG  ASP A 110      59.434 -28.218 -10.059  1.00  2.41           C
ATOM   1850  OD1 ASP A 110      60.358 -27.844 -10.813  1.00  2.41           O
ATOM   1851  OD2 ASP A 110      59.581 -29.169  -9.261  1.00  2.41           O
ATOM   1852  N   LEU A 111      58.754 -26.433 -13.454  1.00 21.27           N
ATOM   1853  H   LEU A 111      59.346 -25.661 -13.191  1.00 21.27           H
ATOM   1854  CA  LEU A 111      58.755 -26.854 -14.860  1.00 21.27           C
ATOM   1855  HA  LEU A 111      57.736 -27.109 -15.152  1.00 21.27           H
ATOM   1856  C   LEU A 111      59.637 -28.087 -15.079  1.00 21.27           C
ATOM   1857  O   LEU A 111      60.428 -28.163 -16.023  1.00 21.27           O
ATOM   1858  CB  LEU A 111      59.254 -25.701 -15.739  1.00 21.27           C
ATOM   1859 1HB  LEU A 111      60.289 -25.506 -15.462  1.00 21.27           H
ATOM   1860 2HB  LEU A 111      59.245 -26.040 -16.776  1.00 21.27           H
ATOM   1861  CG  LEU A 111      58.506 -24.362 -15.690  1.00 21.27           C
ATOM   1862  HG  LEU A 111      58.467 -24.013 -14.661  1.00 21.27           H
ATOM   1863  CD1 LEU A 111      59.304 -23.357 -16.506  1.00 21.27           C
ATOM   1864 1HD1 LEU A 111      58.821 -22.383 -16.463  1.00 21.27           H
ATOM   1865 2HD1 LEU A 111      59.359 -23.680 -17.547  1.00 21.27           H
ATOM   1866 3HD1 LEU A 111      60.312 -23.266 -16.106  1.00 21.27           H
ATOM   1867  CD2 LEU A 111      57.084 -24.440 -16.220  1.00 21.27           C
ATOM   1868 1HD2 LEU A 111      56.624 -23.454 -16.197  1.00 21.27           H
ATOM   1869 2HD2 LEU A 111      56.493 -25.112 -15.598  1.00 21.27           H
ATOM   1870 3HD2 LEU A 111      57.090 -24.801 -17.247  1.00 21.27           H
ATOM   1871  N   SER A 112      59.518 -29.026 -14.159  1.00 27.70           N
ATOM   1872  H   SER A 112      58.845 -28.874 -13.413  1.00 27.70           H
ATOM   1873  CA  SER A 112      60.234 -30.291 -14.155  1.00 27.70           C
ATOM   1874  HA  SER A 112      61.286 -30.144 -14.401  1.00 27.70           H
ATOM   1875  C   SER A 112      59.601 -31.252 -15.165  1.00 27.70           C
ATOM   1876  O   SER A 112      58.714 -30.883 -15.935  1.00 27.70           O
ATOM   1877  CB  SER A 112      60.110 -30.861 -12.743  1.00 27.70           C
ATOM   1878 1HB  SER A 112      60.572 -31.846 -12.686  1.00 27.70           H
ATOM   1879 2HB  SER A 112      60.609 -30.192 -12.041  1.00 27.70           H
ATOM   1880  OG  SER A 112      58.738 -30.939 -12.404  1.00 27.70           O
ATOM   1881  HG  SER A 112      58.260 -31.325 -13.145  1.00 27.70           H
ATOM   1882  N   ILE A 113      60.030 -32.504 -15.125  1.00 -4.92           N
ATOM   1883  H   ILE A 113      60.728 -32.758 -14.446  1.00 -4.92           H
ATOM   1884  CA  ILE A 113      59.534 -33.558 -16.012  1.00 -4.92           C
ATOM   1885  HA  ILE A 113      59.766 -33.265 -17.036  1.00 -4.92           H
ATOM   1886  C   ILE A 113      58.021 -33.831 -15.972  1.00 -4.92           C
ATOM   1887  O   ILE A 113      57.309 -33.449 -15.038  1.00 -4.92           O
ATOM   1888  CB  ILE A 113      60.296 -34.882 -15.711  1.00 -4.92           C
ATOM   1889  HB  ILE A 113      59.966 -35.637 -16.424  1.00 -4.92           H
ATOM   1890  CG1 ILE A 113      59.980 -35.383 -14.285  1.00 -4.92           C
ATOM   1891 1HG1 ILE A 113      60.450 -34.715 -13.562  1.00 -4.92           H
ATOM   1892 2HG1 ILE A 113      58.904 -35.344 -14.123  1.00 -4.92           H
ATOM   1893  CG2 ILE A 113      61.817 -34.670 -15.910  1.00 -4.92           C
ATOM   1894 1HG2 ILE A 113      62.329 -35.630 -15.891  1.00 -4.92           H
ATOM   1895 2HG2 ILE A 113      62.231 -34.039 -15.122  1.00 -4.92           H
ATOM   1896 3HG2 ILE A 113      62.005 -34.202 -16.879  1.00 -4.92           H
ATOM   1897  CD1 ILE A 113      60.428 -36.804 -13.988  1.00 -4.92           C
ATOM   1898 1HD1 ILE A 113      60.103 -37.082 -12.984  1.00 -4.92           H
ATOM   1899 2HD1 ILE A 113      61.514 -36.870 -14.032  1.00 -4.92           H
ATOM   1900 3HD1 ILE A 113      59.990 -37.495 -14.708  1.00 -4.92           H
ATOM   1901  N   GLU A 114      57.560 -34.565 -16.979  1.00  8.53           N
ATOM   1902  H   GLU A 114      58.226 -34.873 -17.686  1.00  8.53           H
ATOM   1903  CA  GLU A 114      56.153 -34.918 -17.198  1.00  8.53           C
ATOM   1904  HA  GLU A 114      55.603 -34.010 -17.451  1.00  8.53           H
ATOM   1905  C   GLU A 114      55.477 -35.561 -15.988  1.00  8.53           C
ATOM   1906  O   GLU A 114      54.290 -35.371 -15.773  1.00  8.53           O
ATOM   1907  CB  GLU A 114      56.075 -35.891 -18.385  1.00  8.53           C
ATOM   1908 1HB  GLU A 114      56.733 -35.532 -19.172  1.00  8.53           H
ATOM   1909 2HB  GLU A 114      56.466 -36.850 -18.047  1.00  8.53           H
ATOM   1910  CG  GLU A 114      54.685 -36.133 -18.989  1.00  8.53           C
ATOM   1911 1HG  GLU A 114      54.718 -37.072 -19.543  1.00  8.53           H
ATOM   1912 2HG  GLU A 114      53.959 -36.247 -18.186  1.00  8.53           H
ATOM   1913  CD  GLU A 114      54.200 -35.045 -19.947  1.00  8.53           C
ATOM   1914  OE1 GLU A 114      54.959 -34.152 -20.383  1.00  8.53           O
ATOM   1915  OE2 GLU A 114      53.011 -35.104 -20.320  1.00  8.53           O
ATOM   1916  N   GLN A 115      56.219 -36.263 -15.143  1.00 -3.60           N
ATOM   1917  H   GLN A 115      57.199 -36.399 -15.335  1.00 -3.60           H
ATOM   1918  CA  GLN A 115      55.637 -36.828 -13.925  1.00 -3.60           C
ATOM   1919  HA  GLN A 115      54.839 -37.504 -14.221  1.00 -3.60           H
ATOM   1920  C   GLN A 115      55.009 -35.763 -13.017  1.00 -3.60           C
ATOM   1921  O   GLN A 115      54.018 -36.035 -12.359  1.00 -3.60           O
ATOM   1922  CB  GLN A 115      56.676 -37.656 -13.163  1.00 -3.60           C
ATOM   1923 1HB  GLN A 115      57.139 -38.349 -13.865  1.00 -3.60           H
ATOM   1924 2HB  GLN A 115      57.446 -36.988 -12.779  1.00 -3.60           H
ATOM   1925  CG  GLN A 115      56.105 -38.464 -11.992  1.00 -3.60           C
ATOM   1926 1HG  GLN A 115      56.913 -39.022 -11.524  1.00 -3.60           H
ATOM   1927 2HG  GLN A 115      55.691 -37.778 -11.254  1.00 -3.60           H
ATOM   1928  CD  GLN A 115      55.021 -39.441 -12.397  1.00 -3.60           C
ATOM   1929  OE1 GLN A 115      55.212 -40.284 -13.270  1.00 -3.60           O
ATOM   1930  NE2 GLN A 115      53.890 -39.366 -11.758  1.00 -3.60           N
ATOM   1931 1HE2 GLN A 115      53.168 -40.035 -11.966  1.00 -3.60           H
ATOM   1932 2HE2 GLN A 115      53.739 -38.652 -11.049  1.00 -3.60           H
ATOM   1933  N   ASN A 116      55.486 -34.526 -13.041  1.00  4.28           N
ATOM   1934  H   ASN A 116      56.275 -34.287 -13.639  1.00  4.28           H
ATOM   1935  CA  ASN A 116      54.863 -33.482 -12.224  1.00  4.28           C
ATOM   1936  HA  ASN A 116      54.748 -33.862 -11.207  1.00  4.28           H
ATOM   1937  C   ASN A 116      53.476 -33.119 -12.763  1.00  4.28           C
ATOM   1938  O   ASN A 116      52.523 -32.913 -12.023  1.00  4.28           O
ATOM   1939  CB  ASN A 116      55.761 -32.244 -12.203  1.00  4.28           C
ATOM   1940 1HB  ASN A 116      56.789 -32.569 -12.062  1.00  4.28           H
ATOM   1941 2HB  ASN A 116      55.687 -31.716 -13.153  1.00  4.28           H
ATOM   1942  CG  ASN A 116      55.421 -31.301 -11.078  1.00  4.28           C
ATOM   1943  OD1 ASN A 116      54.848 -31.697 -10.073  1.00  4.28           O
ATOM   1944  ND2 ASN A 116      55.840 -30.080 -11.187  1.00  4.28           N
ATOM   1945 1HD2 ASN A 116      55.668 -29.439 -10.434  1.00  4.28           H
ATOM   1946 2HD2 ASN A 116      56.322 -29.756 -12.015  1.00  4.28           H
ATOM   1947  N   LYS A 117      53.340 -33.127 -14.081  1.00 -2.59           N
ATOM   1948  H   LYS A 117      54.155 -33.315 -14.650  1.00 -2.59           H
ATOM   1949  CA  LYS A 117      52.048 -32.928 -14.747  1.00 -2.59           C
ATOM   1950  HA  LYS A 117      51.550 -32.050 -14.337  1.00 -2.59           H
ATOM   1951  C   LYS A 117      51.135 -34.134 -14.535  1.00 -2.59           C
ATOM   1952  O   LYS A 117      49.925 -33.989 -14.438  1.00 -2.59           O
ATOM   1953  CB  LYS A 117      52.308 -32.709 -16.238  1.00 -2.59           C
ATOM   1954 1HB  LYS A 117      52.855 -31.776 -16.353  1.00 -2.59           H
ATOM   1955 2HB  LYS A 117      52.951 -33.514 -16.581  1.00 -2.59           H
ATOM   1956  CG  LYS A 117      51.104 -32.681 -17.157  1.00 -2.59           C
ATOM   1957 1HG  LYS A 117      50.560 -33.620 -17.068  1.00 -2.59           H
ATOM   1958 2HG  LYS A 117      50.448 -31.842 -16.923  1.00 -2.59           H
ATOM   1959  CD  LYS A 117      51.643 -32.555 -18.559  1.00 -2.59           C
ATOM   1960 1HD  LYS A 117      52.049 -31.554 -18.700  1.00 -2.59           H
ATOM   1961 2HD  LYS A 117      52.453 -33.271 -18.673  1.00 -2.59           H
ATOM   1962  CE  LYS A 117      50.624 -32.847 -19.630  1.00 -2.59           C
ATOM   1963 1HE  LYS A 117      50.227 -33.855 -19.495  1.00 -2.59           H
ATOM   1964 2HE  LYS A 117      49.814 -32.118 -19.601  1.00 -2.59           H
ATOM   1965  NZ  LYS A 117      51.376 -32.769 -20.911  1.00 -2.59           N
ATOM   1966 1HZ  LYS A 117      50.780 -33.047 -21.681  1.00 -2.59           H
ATOM   1967 2HZ  LYS A 117      52.164 -33.413 -20.872  1.00 -2.59           H
ATOM   1968 3HZ  LYS A 117      51.717 -31.831 -21.064  1.00 -2.59           H
ATOM   1969  N   ILE A 118      51.702 -35.324 -14.441  1.00 -5.42           N
ATOM   1970  H   ILE A 118      52.704 -35.406 -14.584  1.00 -5.42           H
ATOM   1971  CA  ILE A 118      50.925 -36.536 -14.167  1.00 -5.42           C
ATOM   1972  HA  ILE A 118      50.041 -36.544 -14.804  1.00 -5.42           H
ATOM   1973  C   ILE A 118      50.444 -36.501 -12.710  1.00 -5.42           C
ATOM   1974  O   ILE A 118      49.311 -36.860 -12.414  1.00 -5.42           O
ATOM   1975  CB  ILE A 118      51.758 -37.813 -14.493  1.00 -5.42           C
ATOM   1976  HB  ILE A 118      52.702 -37.751 -13.956  1.00 -5.42           H
ATOM   1977  CG1 ILE A 118      52.043 -37.870 -16.011  1.00 -5.42           C
ATOM   1978 1HG1 ILE A 118      51.125 -38.158 -16.523  1.00 -5.42           H
ATOM   1979 2HG1 ILE A 118      52.311 -36.877 -16.364  1.00 -5.42           H
ATOM   1980  CG2 ILE A 118      51.027 -39.100 -14.046  1.00 -5.42           C
ATOM   1981 1HG2 ILE A 118      51.601 -39.980 -14.339  1.00 -5.42           H
ATOM   1982 2HG2 ILE A 118      50.035 -39.142 -14.500  1.00 -5.42           H
ATOM   1983 3HG2 ILE A 118      50.924 -39.105 -12.960  1.00 -5.42           H
ATOM   1984  CD1 ILE A 118      53.168 -38.825 -16.446  1.00 -5.42           C
ATOM   1985 1HD1 ILE A 118      53.311 -38.744 -17.523  1.00 -5.42           H
ATOM   1986 2HD1 ILE A 118      52.906 -39.854 -16.201  1.00 -5.42           H
ATOM   1987 3HD1 ILE A 118      54.099 -38.559 -15.947  1.00 -5.42           H
ATOM   1988  N   ASP A 119      51.248 -35.992 -11.791  1.00-12.85           N
ATOM   1989  H   ASP A 119      52.206 -35.748 -12.033  1.00-12.85           H
ATOM   1990  CA  ASP A 119      50.801 -35.813 -10.405  1.00-12.85           C
ATOM   1991  HA  ASP A 119      50.388 -36.751 -10.033  1.00-12.85           H
ATOM   1992  C   ASP A 119      49.708 -34.747 -10.353  1.00-12.85           C
ATOM   1993  O   ASP A 119      48.710 -34.877  -9.648  1.00-12.85           O
ATOM   1994  CB  ASP A 119      51.957 -35.375  -9.503  1.00-12.85           C
ATOM   1995 1HB  ASP A 119      52.428 -34.492  -9.931  1.00-12.85           H
ATOM   1996 2HB  ASP A 119      51.553 -35.112  -8.526  1.00-12.85           H
ATOM   1997  CG  ASP A 119      53.011 -36.453  -9.312  1.00-12.85           C
ATOM   1998  OD1 ASP A 119      52.779 -37.638  -9.642  1.00-12.85           O
ATOM   1999  OD2 ASP A 119      54.094 -36.114  -8.780  1.00-12.85           O
ATOM   2000  N   ALA A 120      49.866 -33.709 -11.161  1.00 -5.65           N
ATOM   2001  H   ALA A 120      50.733 -33.614 -11.683  1.00 -5.65           H
ATOM   2002  CA  ALA A 120      48.848 -32.676 -11.295  1.00 -5.65           C
ATOM   2003  HA  ALA A 120      48.615 -32.307 -10.306  1.00 -5.65           H
ATOM   2004  C   ALA A 120      47.540 -33.218 -11.891  1.00 -5.65           C
ATOM   2005  O   ALA A 120      46.448 -32.748 -11.556  1.00 -5.65           O
ATOM   2006  CB  ALA A 120      49.419 -31.510 -12.098  1.00 -5.65           C
ATOM   2007 1HB  ALA A 120      50.336 -31.154 -11.626  1.00 -5.65           H
ATOM   2008 2HB  ALA A 120      48.700 -30.699 -12.122  1.00 -5.65           H
ATOM   2009 3HB  ALA A 120      49.638 -31.826 -13.116  1.00 -5.65           H
ATOM   2010  N   ILE A 121      47.638 -34.250 -12.718  1.00 15.94           N
ATOM   2011  H   ILE A 121      48.560 -34.566 -13.003  1.00 15.94           H
ATOM   2012  CA  ILE A 121      46.466 -34.943 -13.246  1.00 15.94           C
ATOM   2013  HA  ILE A 121      45.812 -34.188 -13.678  1.00 15.94           H
ATOM   2014  C   ILE A 121      45.711 -35.592 -12.087  1.00 15.94           C
ATOM   2015  O   ILE A 121      44.482 -35.515 -12.040  1.00 15.94           O
ATOM   2016  CB  ILE A 121      46.864 -35.953 -14.385  1.00 15.94           C
ATOM   2017  HB  ILE A 121      47.945 -35.901 -14.489  1.00 15.94           H
ATOM   2018  CG1 ILE A 121      46.277 -35.501 -15.729  1.00 15.94           C
ATOM   2019 1HG1 ILE A 121      46.595 -34.475 -15.897  1.00 15.94           H
ATOM   2020 2HG1 ILE A 121      46.720 -36.113 -16.512  1.00 15.94           H
ATOM   2021  CG2 ILE A 121      46.500 -37.433 -14.094  1.00 15.94           C
ATOM   2022 1HG2 ILE A 121      46.778 -38.052 -14.949  1.00 15.94           H
ATOM   2023 2HG2 ILE A 121      45.432 -37.545 -13.907  1.00 15.94           H
ATOM   2024 3HG2 ILE A 121      47.056 -37.790 -13.228  1.00 15.94           H
ATOM   2025  CD1 ILE A 121      44.748 -35.575 -15.887  1.00 15.94           C
ATOM   2026 1HD1 ILE A 121      44.464 -35.095 -16.821  1.00 15.94           H
ATOM   2027 2HD1 ILE A 121      44.249 -35.067 -15.063  1.00 15.94           H
ATOM   2028 3HD1 ILE A 121      44.427 -36.616 -15.917  1.00 15.94           H
ATOM   2029  N   VAL A 122      46.421 -36.144 -11.110  1.00-18.12           N
ATOM   2030  H   VAL A 122      47.436 -36.135 -11.160  1.00-18.12           H
ATOM   2031  CA  VAL A 122      45.773 -36.790  -9.967  1.00-18.12           C
ATOM   2032  HA  VAL A 122      45.067 -37.527 -10.347  1.00-18.12           H
ATOM   2033  C   VAL A 122      44.985 -35.740  -9.193  1.00-18.12           C
ATOM   2034  O   VAL A 122      43.809 -35.954  -8.868  1.00-18.12           O
ATOM   2035  CB  VAL A 122      46.804 -37.520  -9.047  1.00-18.12           C
ATOM   2036  HB  VAL A 122      47.534 -36.800  -8.688  1.00-18.12           H
ATOM   2037  CG1 VAL A 122      46.137 -38.151  -7.825  1.00-18.12           C
ATOM   2038 1HG1 VAL A 122      46.888 -38.666  -7.224  1.00-18.12           H
ATOM   2039 2HG1 VAL A 122      45.380 -38.869  -8.140  1.00-18.12           H
ATOM   2040 3HG1 VAL A 122      45.674 -37.376  -7.214  1.00-18.12           H
ATOM   2041  CG2 VAL A 122      47.542 -38.604  -9.838  1.00-18.12           C
ATOM   2042 1HG2 VAL A 122      48.239 -39.125  -9.183  1.00-18.12           H
ATOM   2043 2HG2 VAL A 122      48.104 -38.159 -10.656  1.00-18.12           H
ATOM   2044 3HG2 VAL A 122      46.829 -39.324 -10.244  1.00-18.12           H
ATOM   2045  N   TYR A 123      45.590 -34.585  -8.948  1.00  5.00           N
ATOM   2046  H   TYR A 123      46.554 -34.444  -9.247  1.00  5.00           H
ATOM   2047  CA  TYR A 123      44.894 -33.522  -8.225  1.00  5.00           C
ATOM   2048  HA  TYR A 123      44.553 -33.923  -7.271  1.00  5.00           H
ATOM   2049  C   TYR A 123      43.678 -33.036  -9.004  1.00  5.00           C
ATOM   2050  O   TYR A 123      42.636 -32.757  -8.423  1.00  5.00           O
ATOM   2051  CB  TYR A 123      45.817 -32.330  -7.955  1.00  5.00           C
ATOM   2052 1HB  TYR A 123      45.987 -31.805  -8.893  1.00  5.00           H
ATOM   2053 2HB  TYR A 123      45.318 -31.648  -7.267  1.00  5.00           H
ATOM   2054  CG  TYR A 123      47.167 -32.708  -7.385  1.00  5.00           C
ATOM   2055  CD1 TYR A 123      48.337 -32.109  -7.889  1.00  5.00           C
ATOM   2056  HD1 TYR A 123      48.262 -31.317  -8.621  1.00  5.00           H
ATOM   2057  CD2 TYR A 123      47.295 -33.673  -6.362  1.00  5.00           C
ATOM   2058  HD2 TYR A 123      46.415 -34.119  -5.920  1.00  5.00           H
ATOM   2059  CE1 TYR A 123      49.619 -32.538  -7.465  1.00  5.00           C
ATOM   2060  HE1 TYR A 123      50.512 -32.095  -7.882  1.00  5.00           H
ATOM   2061  CE2 TYR A 123      48.577 -34.090  -5.920  1.00  5.00           C
ATOM   2062  HE2 TYR A 123      48.665 -34.841  -5.153  1.00  5.00           H
ATOM   2063  CZ  TYR A 123      49.726 -33.531  -6.495  1.00  5.00           C
ATOM   2064  OH  TYR A 123      50.968 -33.943  -6.097  1.00  5.00           O
ATOM   2065  HH  TYR A 123      50.934 -34.638  -5.431  1.00  5.00           H
ATOM   2066  N   SER A 124      43.786 -32.950 -10.322  1.00 -7.74           N
ATOM   2067  H   SER A 124      44.670 -33.174 -10.776  1.00 -7.74           H
ATOM   2068  CA  SER A 124      42.662 -32.472 -11.122  1.00 -7.74           C
ATOM   2069  HA  SER A 124      42.311 -31.546 -10.666  1.00 -7.74           H
ATOM   2070  C   SER A 124      41.482 -33.429 -11.170  1.00 -7.74           C
ATOM   2071  O   SER A 124      40.336 -32.993 -11.161  1.00 -7.74           O
ATOM   2072  CB  SER A 124      43.106 -32.159 -12.547  1.00 -7.74           C
ATOM   2073 1HB  SER A 124      42.299 -31.622 -13.046  1.00 -7.74           H
ATOM   2074 2HB  SER A 124      43.983 -31.513 -12.506  1.00 -7.74           H
ATOM   2075  OG  SER A 124      43.414 -33.307 -13.321  1.00 -7.74           O
ATOM   2076  HG  SER A 124      43.845 -33.971 -12.765  1.00 -7.74           H
ATOM   2077  N   ILE A 125      41.734 -34.729 -11.208  1.00-25.22           N
ATOM   2078  H   ILE A 125      42.694 -35.065 -11.232  1.00-25.22           H
ATOM   2079  CA  ILE A 125      40.639 -35.693 -11.264  1.00-25.22           C
ATOM   2080  HA  ILE A 125      39.905 -35.358 -11.995  1.00-25.22           H
ATOM   2081  C   ILE A 125      39.967 -35.664  -9.895  1.00-25.22           C
ATOM   2082  O   ILE A 125      38.739 -35.638  -9.801  1.00-25.22           O
ATOM   2083  CB  ILE A 125      41.146 -37.101 -11.698  1.00-25.22           C
ATOM   2084  HB  ILE A 125      41.974 -37.389 -11.051  1.00-25.22           H
ATOM   2085  CG1 ILE A 125      41.645 -37.015 -13.159  1.00-25.22           C
ATOM   2086 1HG1 ILE A 125      40.781 -36.862 -13.806  1.00-25.22           H
ATOM   2087 2HG1 ILE A 125      42.289 -36.144 -13.265  1.00-25.22           H
ATOM   2088  CG2 ILE A 125      40.026 -38.167 -11.574  1.00-25.22           C
ATOM   2089 1HG2 ILE A 125      40.411 -39.149 -11.855  1.00-25.22           H
ATOM   2090 2HG2 ILE A 125      39.183 -37.912 -12.218  1.00-25.22           H
ATOM   2091 3HG2 ILE A 125      39.684 -38.232 -10.540  1.00-25.22           H
ATOM   2092  CD1 ILE A 125      42.426 -38.221 -13.680  1.00-25.22           C
ATOM   2093 1HD1 ILE A 125      42.787 -38.008 -14.686  1.00-25.22           H
ATOM   2094 2HD1 ILE A 125      41.783 -39.100 -13.717  1.00-25.22           H
ATOM   2095 3HD1 ILE A 125      43.279 -38.419 -13.030  1.00-25.22           H
ATOM   2096  N   ALA A 126      40.752 -35.558  -8.833  1.00-17.29           N
ATOM   2097  H   ALA A 126      41.761 -35.551  -8.942  1.00-17.29           H
ATOM   2098  CA  ALA A 126      40.186 -35.462  -7.492  1.00-17.29           C
ATOM   2099  HA  ALA A 126      39.523 -36.315  -7.339  1.00-17.29           H
ATOM   2100  C   ALA A 126      39.349 -34.184  -7.324  1.00-17.29           C
ATOM   2101  O   ALA A 126      38.275 -34.217  -6.733  1.00-17.29           O
ATOM   2102  CB  ALA A 126      41.307 -35.531  -6.463  1.00-17.29           C
ATOM   2103 1HB  ALA A 126      41.877 -36.451  -6.599  1.00-17.29           H
ATOM   2104 2HB  ALA A 126      40.878 -35.525  -5.461  1.00-17.29           H
ATOM   2105 3HB  ALA A 126      41.973 -34.674  -6.576  1.00-17.29           H
ATOM   2106  N   LEU A 127      39.789 -33.076  -7.906  1.00 -6.25           N
ATOM   2107  H   LEU A 127      40.699 -33.087  -8.359  1.00 -6.25           H
ATOM   2108  CA  LEU A 127      39.021 -31.827  -7.906  1.00 -6.25           C
ATOM   2109  HA  LEU A 127      38.834 -31.526  -6.875  1.00 -6.25           H
ATOM   2110  C   LEU A 127      37.664 -31.973  -8.602  1.00 -6.25           C
ATOM   2111  O   LEU A 127      36.647 -31.467  -8.117  1.00 -6.25           O
ATOM   2112  CB  LEU A 127      39.853 -30.742  -8.607  1.00 -6.25           C
ATOM   2113 1HB  LEU A 127      40.804 -30.673  -8.083  1.00 -6.25           H
ATOM   2114 2HB  LEU A 127      40.067 -31.099  -9.610  1.00 -6.25           H
ATOM   2115  CG  LEU A 127      39.306 -29.317  -8.771  1.00 -6.25           C
ATOM   2116  HG  LEU A 127      38.384 -29.368  -9.346  1.00 -6.25           H
ATOM   2117  CD1 LEU A 127      39.006 -28.634  -7.450  1.00 -6.25           C
ATOM   2118 1HD1 LEU A 127      38.615 -27.634  -7.639  1.00 -6.25           H
ATOM   2119 2HD1 LEU A 127      39.912 -28.557  -6.849  1.00 -6.25           H
ATOM   2120 3HD1 LEU A 127      38.249 -29.198  -6.906  1.00 -6.25           H
ATOM   2121  CD2 LEU A 127      40.314 -28.484  -9.566  1.00 -6.25           C
ATOM   2122 1HD2 LEU A 127      39.920 -27.478  -9.714  1.00 -6.25           H
ATOM   2123 2HD2 LEU A 127      40.482 -28.940 -10.542  1.00 -6.25           H
ATOM   2124 3HD2 LEU A 127      41.260 -28.422  -9.027  1.00 -6.25           H
ATOM   2125  N   ILE A 128      37.626 -32.681  -9.722  1.00 -2.24           N
ATOM   2126  H   ILE A 128      38.489 -33.068 -10.098  1.00 -2.24           H
ATOM   2127  CA  ILE A 128      36.368 -32.917 -10.440  1.00 -2.24           C
ATOM   2128  HA  ILE A 128      35.859 -31.967 -10.593  1.00 -2.24           H
ATOM   2129  C   ILE A 128      35.453 -33.796  -9.585  1.00 -2.24           C
ATOM   2130  O   ILE A 128      34.277 -33.480  -9.385  1.00 -2.24           O
ATOM   2131  CB  ILE A 128      36.632 -33.575 -11.832  1.00 -2.24           C
ATOM   2132  HB  ILE A 128      37.232 -34.471 -11.676  1.00 -2.24           H
ATOM   2133  CG1 ILE A 128      37.419 -32.605 -12.739  1.00 -2.24           C
ATOM   2134 1HG1 ILE A 128      36.725 -31.869 -13.147  1.00 -2.24           H
ATOM   2135 2HG1 ILE A 128      38.152 -32.068 -12.143  1.00 -2.24           H
ATOM   2136  CG2 ILE A 128      35.313 -33.985 -12.531  1.00 -2.24           C
ATOM   2137 1HG2 ILE A 128      35.518 -34.393 -13.521  1.00 -2.24           H
ATOM   2138 2HG2 ILE A 128      34.652 -33.122 -12.633  1.00 -2.24           H
ATOM   2139 3HG2 ILE A 128      34.806 -34.755 -11.950  1.00 -2.24           H
ATOM   2140  CD1 ILE A 128      38.172 -33.276 -13.896  1.00 -2.24           C
ATOM   2141 1HD1 ILE A 128      38.742 -32.522 -14.440  1.00 -2.24           H
ATOM   2142 2HD1 ILE A 128      37.471 -33.754 -14.581  1.00 -2.24           H
ATOM   2143 3HD1 ILE A 128      38.863 -34.023 -13.506  1.00 -2.24           H
ATOM   2144  N   MET A 129      35.989 -34.879  -9.038  1.00-26.34           N
ATOM   2145  H   MET A 129      36.975 -35.090  -9.193  1.00-26.34           H
ATOM   2146  CA  MET A 129      35.173 -35.805  -8.252  1.00-26.34           C
ATOM   2147  HA  MET A 129      34.296 -36.078  -8.839  1.00-26.34           H
ATOM   2148  C   MET A 129      34.673 -35.175  -6.955  1.00-26.34           C
ATOM   2149  O   MET A 129      33.571 -35.466  -6.497  1.00-26.34           O
ATOM   2150  CB  MET A 129      35.961 -37.077  -7.921  1.00-26.34           C
ATOM   2151 1HB  MET A 129      36.860 -36.797  -7.372  1.00-26.34           H
ATOM   2152 2HB  MET A 129      35.347 -37.699  -7.270  1.00-26.34           H
ATOM   2153  CG  MET A 129      36.372 -37.910  -9.137  1.00-26.34           C
ATOM   2154 1HG  MET A 129      37.019 -37.308  -9.771  1.00-26.34           H
ATOM   2155 2HG  MET A 129      36.944 -38.772  -8.792  1.00-26.34           H
ATOM   2156  SD  MET A 129      34.990 -38.494 -10.148  1.00-26.34           S
ATOM   2157  CE  MET A 129      34.229 -39.747  -9.100  1.00-26.34           C
ATOM   2158 1HE  MET A 129      33.406 -40.224  -9.634  1.00-26.34           H
ATOM   2159 2HE  MET A 129      33.841 -39.282  -8.195  1.00-26.34           H
ATOM   2160 3HE  MET A 129      34.969 -40.501  -8.830  1.00-26.34           H
ATOM   2161  N   THR A 130      35.460 -34.294  -6.357  1.00-11.53           N
ATOM   2162  H   THR A 130      36.387 -34.111  -6.736  1.00-11.53           H
ATOM   2163  CA  THR A 130      35.045 -33.596  -5.141  1.00-11.53           C
ATOM   2164  HA  THR A 130      34.706 -34.327  -4.409  1.00-11.53           H
ATOM   2165  C   THR A 130      33.880 -32.655  -5.426  1.00-11.53           C
ATOM   2166  O   THR A 130      32.905 -32.631  -4.676  1.00-11.53           O
ATOM   2167  CB  THR A 130      36.238 -32.817  -4.541  1.00-11.53           C
ATOM   2168  HB  THR A 130      36.608 -32.090  -5.265  1.00-11.53           H
ATOM   2169  OG1 THR A 130      37.272 -33.748  -4.217  1.00-11.53           O
ATOM   2170  HG1 THR A 130      37.725 -34.002  -5.036  1.00-11.53           H
ATOM   2171  CG2 THR A 130      35.899 -32.113  -3.256  1.00-11.53           C
ATOM   2172 1HG2 THR A 130      36.807 -31.692  -2.825  1.00-11.53           H
ATOM   2173 2HG2 THR A 130      35.458 -32.815  -2.548  1.00-11.53           H
ATOM   2174 3HG2 THR A 130      35.196 -31.304  -3.453  1.00-11.53           H
ATOM   2175  N   ALA A 131      33.935 -31.916  -6.527  1.00 -2.91           N
ATOM   2176  H   ALA A 131      34.737 -31.974  -7.146  1.00 -2.91           H
ATOM   2177  CA  ALA A 131      32.846 -31.001  -6.852  1.00 -2.91           C
ATOM   2178  HA  ALA A 131      32.660 -30.360  -5.989  1.00 -2.91           H
ATOM   2179  C   ALA A 131      31.556 -31.769  -7.151  1.00 -2.91           C
ATOM   2180  O   ALA A 131      30.477 -31.386  -6.713  1.00 -2.91           O
ATOM   2181  CB  ALA A 131      33.240 -30.126  -8.040  1.00 -2.91           C
ATOM   2182 1HB  ALA A 131      34.123 -29.538  -7.783  1.00 -2.91           H
ATOM   2183 2HB  ALA A 131      32.421 -29.448  -8.280  1.00 -2.91           H
ATOM   2184 3HB  ALA A 131      33.460 -30.746  -8.910  1.00 -2.91           H
ATOM   2185  N   LEU A 132      31.665 -32.867  -7.883  1.00 -2.86           N
ATOM   2186  H   LEU A 132      32.573 -33.148  -8.243  1.00 -2.86           H
ATOM   2187  CA  LEU A 132      30.482 -33.651  -8.231  1.00 -2.86           C
ATOM   2188  HA  LEU A 132      29.703 -32.965  -8.561  1.00 -2.86           H
ATOM   2189  C   LEU A 132      29.895 -34.437  -7.060  1.00 -2.86           C
ATOM   2190  O   LEU A 132      28.682 -34.616  -6.984  1.00 -2.86           O
ATOM   2191  CB  LEU A 132      30.812 -34.590  -9.390  1.00 -2.86           C
ATOM   2192 1HB  LEU A 132      31.712 -35.146  -9.130  1.00 -2.86           H
ATOM   2193 2HB  LEU A 132      29.994 -35.301  -9.495  1.00 -2.86           H
ATOM   2194  CG  LEU A 132      31.022 -33.907 -10.752  1.00 -2.86           C
ATOM   2195  HG  LEU A 132      31.742 -33.099 -10.639  1.00 -2.86           H
ATOM   2196  CD1 LEU A 132      31.587 -34.906 -11.746  1.00 -2.86           C
ATOM   2197 1HD1 LEU A 132      31.760 -34.418 -12.705  1.00 -2.86           H
ATOM   2198 2HD1 LEU A 132      30.889 -35.731 -11.883  1.00 -2.86           H
ATOM   2199 3HD1 LEU A 132      32.536 -35.292 -11.374  1.00 -2.86           H
ATOM   2200  CD2 LEU A 132      29.714 -33.325 -11.307  1.00 -2.86           C
ATOM   2201 1HD2 LEU A 132      29.885 -32.919 -12.302  1.00 -2.86           H
ATOM   2202 2HD2 LEU A 132      29.362 -32.519 -10.665  1.00 -2.86           H
ATOM   2203 3HD2 LEU A 132      28.951 -34.103 -11.366  1.00 -2.86           H
ATOM   2204  N   PHE A 133      30.714 -34.856  -6.107  1.00-15.47           N
ATOM   2205  H   PHE A 133      31.720 -34.774  -6.219  1.00-15.47           H
ATOM   2206  CA  PHE A 133      30.169 -35.452  -4.889  1.00-15.47           C
ATOM   2207  HA  PHE A 133      29.436 -36.207  -5.171  1.00-15.47           H
ATOM   2208  C   PHE A 133      29.454 -34.361  -4.095  1.00-15.47           C
ATOM   2209  O   PHE A 133      28.324 -34.545  -3.641  1.00-15.47           O
ATOM   2210  CB  PHE A 133      31.281 -36.116  -4.068  1.00-15.47           C
ATOM   2211 1HB  PHE A 133      31.805 -36.819  -4.714  1.00-15.47           H
ATOM   2212 2HB  PHE A 133      31.991 -35.353  -3.746  1.00-15.47           H
ATOM   2213  CG  PHE A 133      30.790 -36.872  -2.855  1.00-15.47           C
ATOM   2214  CD1 PHE A 133      29.697 -37.761  -2.942  1.00-15.47           C
ATOM   2215  HD1 PHE A 133      29.188 -37.907  -3.884  1.00-15.47           H
ATOM   2216  CD2 PHE A 133      31.447 -36.725  -1.620  1.00-15.47           C
ATOM   2217  HD2 PHE A 133      32.294 -36.058  -1.536  1.00-15.47           H
ATOM   2218  CE1 PHE A 133      29.248 -38.476  -1.802  1.00-15.47           C
ATOM   2219  HE1 PHE A 133      28.402 -39.143  -1.880  1.00-15.47           H
ATOM   2220  CE2 PHE A 133      31.021 -37.450  -0.476  1.00-15.47           C
ATOM   2221  HE2 PHE A 133      31.533 -37.325   0.466  1.00-15.47           H
ATOM   2222  CZ  PHE A 133      29.912 -38.318  -0.567  1.00-15.47           C
ATOM   2223  HZ  PHE A 133      29.578 -38.864   0.304  1.00-15.47           H
ATOM   2224  N   GLY A 134      30.075 -33.190  -4.013  1.00 -5.21           N
ATOM   2225  H   GLY A 134      30.999 -33.077  -4.423  1.00 -5.21           H
ATOM   2226  CA  GLY A 134      29.473 -32.052  -3.336  1.00 -5.21           C
ATOM   2227 1HA  GLY A 134      29.303 -32.311  -2.293  1.00 -5.21           H
ATOM   2228 2HA  GLY A 134      30.162 -31.210  -3.381  1.00 -5.21           H
ATOM   2229  C   GLY A 134      28.149 -31.623  -3.931  1.00 -5.21           C
ATOM   2230  O   GLY A 134      27.242 -31.263  -3.196  1.00 -5.21           O
ATOM   2231  N   LEU A 135      27.998 -31.719  -5.243  1.00 10.32           N
ATOM   2232  H   LEU A 135      28.792 -32.007  -5.809  1.00 10.32           H
ATOM   2233  CA  LEU A 135      26.733 -31.416  -5.911  1.00 10.32           C
ATOM   2234  HA  LEU A 135      26.466 -30.374  -5.734  1.00 10.32           H
ATOM   2235  C   LEU A 135      25.593 -32.285  -5.392  1.00 10.32           C
ATOM   2236  O   LEU A 135      24.497 -31.797  -5.091  1.00 10.32           O
ATOM   2237  CB  LEU A 135      26.908 -31.665  -7.416  1.00 10.32           C
ATOM   2238 1HB  LEU A 135      27.628 -30.939  -7.791  1.00 10.32           H
ATOM   2239 2HB  LEU A 135      27.357 -32.647  -7.530  1.00 10.32           H
ATOM   2240  CG  LEU A 135      25.680 -31.658  -8.338  1.00 10.32           C
ATOM   2241  HG  LEU A 135      25.007 -32.461  -8.038  1.00 10.32           H
ATOM   2242  CD1 LEU A 135      24.924 -30.352  -8.246  1.00 10.32           C
ATOM   2243 1HD1 LEU A 135      24.152 -30.306  -9.013  1.00 10.32           H
ATOM   2244 2HD1 LEU A 135      25.614 -29.524  -8.386  1.00 10.32           H
ATOM   2245 3HD1 LEU A 135      24.462 -30.256  -7.267  1.00 10.32           H
ATOM   2246  CD2 LEU A 135      26.139 -31.934  -9.770  1.00 10.32           C
ATOM   2247 1HD2 LEU A 135      25.282 -31.944 -10.441  1.00 10.32           H
ATOM   2248 2HD2 LEU A 135      26.629 -32.907  -9.818  1.00 10.32           H
ATOM   2249 3HD2 LEU A 135      26.837 -31.163 -10.099  1.00 10.32           H
ATOM   2250  N   LEU A 136      25.842 -33.581  -5.295  1.00-10.26           N
ATOM   2251  H   LEU A 136      26.765 -33.936  -5.527  1.00-10.26           H
ATOM   2252  CA  LEU A 136      24.792 -34.511  -4.898  1.00-10.26           C
ATOM   2253  HA  LEU A 136      23.893 -34.293  -5.473  1.00-10.26           H
ATOM   2254  C   LEU A 136      24.456 -34.319  -3.425  1.00-10.26           C
ATOM   2255  O   LEU A 136      23.282 -34.339  -3.048  1.00-10.26           O
ATOM   2256  CB  LEU A 136      25.231 -35.950  -5.188  1.00-10.26           C
ATOM   2257 1HB  LEU A 136      26.148 -36.144  -4.632  1.00-10.26           H
ATOM   2258 2HB  LEU A 136      24.460 -36.627  -4.821  1.00-10.26           H
ATOM   2259  CG  LEU A 136      25.489 -36.266  -6.673  1.00-10.26           C
ATOM   2260  HG  LEU A 136      26.198 -35.541  -7.067  1.00-10.26           H
ATOM   2261  CD1 LEU A 136      26.119 -37.647  -6.802  1.00-10.26           C
ATOM   2262 1HD1 LEU A 136      26.326 -37.854  -7.851  1.00-10.26           H
ATOM   2263 2HD1 LEU A 136      25.440 -38.411  -6.420  1.00-10.26           H
ATOM   2264 3HD1 LEU A 136      27.063 -37.671  -6.257  1.00-10.26           H
ATOM   2265  CD2 LEU A 136      24.222 -36.195  -7.533  1.00-10.26           C
ATOM   2266 1HD2 LEU A 136      24.469 -36.427  -8.568  1.00-10.26           H
ATOM   2267 2HD2 LEU A 136      23.799 -35.192  -7.503  1.00-10.26           H
ATOM   2268 3HD2 LEU A 136      23.481 -36.910  -7.177  1.00-10.26           H
ATOM   2269  N   LEU A 137      25.473 -34.072  -2.610  1.00 -7.28           N
ATOM   2270  H   LEU A 137      26.421 -34.069  -2.982  1.00 -7.28           H
ATOM   2271  CA  LEU A 137      25.277 -33.822  -1.182  1.00 -7.28           C
ATOM   2272  HA  LEU A 137      24.710 -34.645  -0.748  1.00 -7.28           H
ATOM   2273  C   LEU A 137      24.518 -32.528  -0.923  1.00 -7.28           C
ATOM   2274  O   LEU A 137      23.579 -32.500  -0.133  1.00 -7.28           O
ATOM   2275  CB  LEU A 137      26.634 -33.704  -0.488  1.00 -7.28           C
ATOM   2276 1HB  LEU A 137      27.199 -32.932  -1.009  1.00 -7.28           H
ATOM   2277 2HB  LEU A 137      26.467 -33.352   0.531  1.00 -7.28           H
ATOM   2278  CG  LEU A 137      27.517 -34.953  -0.416  1.00 -7.28           C
ATOM   2279  HG  LEU A 137      27.561 -35.423  -1.395  1.00 -7.28           H
ATOM   2280  CD1 LEU A 137      28.912 -34.490  -0.047  1.00 -7.28           C
ATOM   2281 1HD1 LEU A 137      29.537 -35.350   0.178  1.00 -7.28           H
ATOM   2282 2HD1 LEU A 137      28.877 -33.839   0.826  1.00 -7.28           H
ATOM   2283 3HD1 LEU A 137      29.354 -33.954  -0.884  1.00 -7.28           H
ATOM   2284  CD2 LEU A 137      26.993 -35.979   0.580  1.00 -7.28           C
ATOM   2285 1HD2 LEU A 137      27.667 -36.834   0.605  1.00 -7.28           H
ATOM   2286 2HD2 LEU A 137      26.006 -36.322   0.274  1.00 -7.28           H
ATOM   2287 3HD2 LEU A 137      26.940 -35.540   1.575  1.00 -7.28           H
ATOM   2288  N   ARG A 138      24.904 -31.460  -1.607  1.00 -1.79           N
ATOM   2289  H   ARG A 138      25.698 -31.536  -2.244  1.00 -1.79           H
ATOM   2290  CA  ARG A 138      24.267 -30.155  -1.431  1.00 -1.79           C
ATOM   2291  HA  ARG A 138      24.323 -29.866  -0.379  1.00 -1.79           H
ATOM   2292  C   ARG A 138      22.812 -30.229  -1.837  1.00 -1.79           C
ATOM   2293  O   ARG A 138      21.932 -29.696  -1.161  1.00 -1.79           O
ATOM   2294  CB  ARG A 138      24.987 -29.110  -2.287  1.00 -1.79           C
ATOM   2295 1HB  ARG A 138      26.050 -29.137  -2.047  1.00 -1.79           H
ATOM   2296 2HB  ARG A 138      24.865 -29.379  -3.335  1.00 -1.79           H
ATOM   2297  CG  ARG A 138      24.487 -27.691  -2.082  1.00 -1.79           C
ATOM   2298 1HG  ARG A 138      23.418 -27.650  -2.283  1.00 -1.79           H
ATOM   2299 2HG  ARG A 138      24.657 -27.401  -1.047  1.00 -1.79           H
ATOM   2300  CD  ARG A 138      25.200 -26.707  -3.000  1.00 -1.79           C
ATOM   2301 1HD  ARG A 138      24.916 -25.695  -2.707  1.00 -1.79           H
ATOM   2302 2HD  ARG A 138      26.278 -26.810  -2.855  1.00 -1.79           H
ATOM   2303  NE  ARG A 138      24.880 -26.900  -4.431  1.00 -1.79           N
ATOM   2304  HE  ARG A 138      25.568 -27.388  -4.986  1.00 -1.79           H
ATOM   2305  CZ  ARG A 138      23.797 -26.461  -5.061  1.00 -1.79           C
ATOM   2306  NH1 ARG A 138      23.711 -26.569  -6.358  1.00 -1.79           N
ATOM   2307 1HH1 ARG A 138      24.481 -26.924  -6.921  1.00 -1.79           H
ATOM   2308 2HH1 ARG A 138      22.875 -26.268  -6.822  1.00 -1.79           H
ATOM   2309  NH2 ARG A 138      22.784 -25.921  -4.433  1.00 -1.79           N
ATOM   2310 1HH2 ARG A 138      22.803 -25.857  -3.434  1.00 -1.79           H
ATOM   2311 2HH2 ARG A 138      21.988 -25.544  -4.937  1.00 -1.79           H
ATOM   2312  N   ASN A 139      22.531 -30.907  -2.940  1.00-27.77           N
ATOM   2313  H   ASN A 139      23.275 -31.325  -3.491  1.00-27.77           H
ATOM   2314  CA  ASN A 139      21.141 -31.031  -3.353  1.00-27.77           C
ATOM   2315  HA  ASN A 139      20.691 -30.038  -3.363  1.00-27.77           H
ATOM   2316  C   ASN A 139      20.368 -31.852  -2.339  1.00-27.77           C
ATOM   2317  O   ASN A 139      19.241 -31.499  -2.047  1.00-27.77           O
ATOM   2318  CB  ASN A 139      20.992 -31.644  -4.743  1.00-27.77           C
ATOM   2319 1HB  ASN A 139      21.769 -32.390  -4.903  1.00-27.77           H
ATOM   2320 2HB  ASN A 139      20.022 -32.136  -4.799  1.00-27.77           H
ATOM   2321  CG  ASN A 139      21.035 -30.609  -5.829  1.00-27.77           C
ATOM   2322  OD1 ASN A 139      20.326 -29.609  -5.786  1.00-27.77           O
ATOM   2323  ND2 ASN A 139      21.867 -30.820  -6.799  1.00-27.77           N
ATOM   2324 1HD2 ASN A 139      21.865 -30.190  -7.585  1.00-27.77           H
ATOM   2325 2HD2 ASN A 139      22.507 -31.596  -6.755  1.00-27.77           H
ATOM   2326  N   ALA A 140      20.956 -32.893  -1.765  1.00-13.18           N
ATOM   2327  H   ALA A 140      21.896 -33.164  -2.036  1.00-13.18           H
ATOM   2328  CA  ALA A 140      20.261 -33.683  -0.752  1.00-13.18           C
ATOM   2329  HA  ALA A 140      19.304 -34.002  -1.168  1.00-13.18           H
ATOM   2330  C   ALA A 140      19.971 -32.863   0.514  1.00-13.18           C
ATOM   2331  O   ALA A 140      18.895 -33.009   1.106  1.00-13.18           O
ATOM   2332  CB  ALA A 140      21.077 -34.930  -0.417  1.00-13.18           C
ATOM   2333 1HB  ALA A 140      21.220 -35.527  -1.319  1.00-13.18           H
ATOM   2334 2HB  ALA A 140      20.538 -35.527   0.320  1.00-13.18           H
ATOM   2335 3HB  ALA A 140      22.050 -34.646  -0.016  1.00-13.18           H
ATOM   2336  N   THR A 141      20.894 -31.988   0.901  1.00  2.96           N
ATOM   2337  H   THR A 141      21.795 -31.960   0.424  1.00  2.96           H
ATOM   2338  CA  THR A 141      20.667 -31.066   2.017  1.00  2.96           C
ATOM   2339  HA  THR A 141      20.484 -31.643   2.922  1.00  2.96           H
ATOM   2340  C   THR A 141      19.450 -30.198   1.726  1.00  2.96           C
ATOM   2341  O   THR A 141      18.480 -30.185   2.487  1.00  2.96           O
ATOM   2342  CB  THR A 141      21.873 -30.104   2.239  1.00  2.96           C
ATOM   2343  HB  THR A 141      21.995 -29.467   1.364  1.00  2.96           H
ATOM   2344  OG1 THR A 141      23.072 -30.857   2.427  1.00  2.96           O
ATOM   2345  HG1 THR A 141      23.817 -30.289   2.194  1.00  2.96           H
ATOM   2346  CG2 THR A 141      21.691 -29.232   3.464  1.00  2.96           C
ATOM   2347 1HG2 THR A 141      22.573 -28.602   3.581  1.00  2.96           H
ATOM   2348 2HG2 THR A 141      21.573 -29.855   4.350  1.00  2.96           H
ATOM   2349 3HG2 THR A 141      20.820 -28.588   3.344  1.00  2.96           H
ATOM   2350  N   PHE A 142      19.478 -29.483   0.609  1.00  1.03           N
ATOM   2351  H   PHE A 142      20.274 -29.557  -0.021  1.00  1.03           H
ATOM   2352  CA  PHE A 142      18.402 -28.546   0.300  1.00  1.03           C
ATOM   2353  HA  PHE A 142      18.245 -27.896   1.161  1.00  1.03           H
ATOM   2354  C   PHE A 142      17.083 -29.261   0.041  1.00  1.03           C
ATOM   2355  O   PHE A 142      16.029 -28.761   0.407  1.00  1.03           O
ATOM   2356  CB  PHE A 142      18.771 -27.669  -0.897  1.00  1.03           C
ATOM   2357 1HB  PHE A 142      19.310 -28.266  -1.633  1.00  1.03           H
ATOM   2358 2HB  PHE A 142      17.848 -27.322  -1.352  1.00  1.03           H
ATOM   2359  CG  PHE A 142      19.577 -26.450  -0.522  1.00  1.03           C
ATOM   2360  CD1 PHE A 142      20.981 -26.495  -0.452  1.00  1.03           C
ATOM   2361  HD1 PHE A 142      21.502 -27.411  -0.673  1.00  1.03           H
ATOM   2362  CD2 PHE A 142      18.918 -25.242  -0.220  1.00  1.03           C
ATOM   2363  HD2 PHE A 142      17.839 -25.190  -0.264  1.00  1.03           H
ATOM   2364  CE1 PHE A 142      21.729 -25.351  -0.077  1.00  1.03           C
ATOM   2365  HE1 PHE A 142      22.806 -25.406  -0.016  1.00  1.03           H
ATOM   2366  CE2 PHE A 142      19.652 -24.086   0.156  1.00  1.03           C
ATOM   2367  HE2 PHE A 142      19.136 -23.165   0.385  1.00  1.03           H
ATOM   2368  CZ  PHE A 142      21.062 -24.144   0.231  1.00  1.03           C
ATOM   2369  HZ  PHE A 142      21.626 -23.271   0.530  1.00  1.03           H
ATOM   2370  N   TRP A 143      17.118 -30.446  -0.542  1.00 22.12           N
ATOM   2371  H   TRP A 143      18.009 -30.833  -0.851  1.00 22.12           H
ATOM   2372  CA  TRP A 143      15.903 -31.213  -0.794  1.00 22.12           C
ATOM   2373  HA  TRP A 143      15.221 -30.600  -1.379  1.00 22.12           H
ATOM   2374  C   TRP A 143      15.191 -31.592   0.499  1.00 22.12           C
ATOM   2375  O   TRP A 143      13.965 -31.522   0.581  1.00 22.12           O
ATOM   2376  CB  TRP A 143      16.274 -32.454  -1.607  1.00 22.12           C
ATOM   2377 1HB  TRP A 143      16.840 -32.126  -2.477  1.00 22.12           H
ATOM   2378 2HB  TRP A 143      16.917 -33.096  -1.005  1.00 22.12           H
ATOM   2379  CG  TRP A 143      15.132 -33.260  -2.105  1.00 22.12           C
ATOM   2380  CD1 TRP A 143      14.984 -34.602  -1.997  1.00 22.12           C
ATOM   2381  HD1 TRP A 143      15.677 -35.249  -1.470  1.00 22.12           H
ATOM   2382  CD2 TRP A 143      14.036 -32.818  -2.925  1.00 22.12           C
ATOM   2383  NE1 TRP A 143      13.882 -35.042  -2.668  1.00 22.12           N
ATOM   2384  HE1 TRP A 143      13.626 -36.028  -2.758  1.00 22.12           H
ATOM   2385  CE2 TRP A 143      13.258 -33.969  -3.241  1.00 22.12           C
ATOM   2386  CE3 TRP A 143      13.641 -31.569  -3.448  1.00 22.12           C
ATOM   2387  HE3 TRP A 143      14.212 -30.679  -3.237  1.00 22.12           H
ATOM   2388  CZ2 TRP A 143      12.109 -33.899  -4.050  1.00 22.12           C
ATOM   2389  HZ2 TRP A 143      11.541 -34.783  -4.288  1.00 22.12           H
ATOM   2390  CZ3 TRP A 143      12.493 -31.498  -4.262  1.00 22.12           C
ATOM   2391  HZ3 TRP A 143      12.194 -30.551  -4.679  1.00 22.12           H
ATOM   2392  CH2 TRP A 143      11.733 -32.665  -4.545  1.00 22.12           C
ATOM   2393  HH2 TRP A 143      10.849 -32.587  -5.160  1.00 22.12           H
ATOM   2394  N   MET A 144      15.943 -31.931   1.537  1.00 -9.65           N
ATOM   2395  H   MET A 144      16.953 -31.993   1.436  1.00 -9.65           H
ATOM   2396  CA  MET A 144      15.331 -32.214   2.835  1.00 -9.65           C
ATOM   2397  HA  MET A 144      14.526 -32.936   2.697  1.00 -9.65           H
ATOM   2398  C   MET A 144      14.739 -30.931   3.410  1.00 -9.65           C
ATOM   2399  O   MET A 144      13.631 -30.921   3.947  1.00 -9.65           O
ATOM   2400  CB  MET A 144      16.375 -32.799   3.794  1.00 -9.65           C
ATOM   2401 1HB  MET A 144      16.837 -33.657   3.309  1.00 -9.65           H
ATOM   2402 2HB  MET A 144      17.150 -32.053   3.964  1.00 -9.65           H
ATOM   2403  CG  MET A 144      15.831 -33.245   5.154  1.00 -9.65           C
ATOM   2404 1HG  MET A 144      16.660 -33.631   5.745  1.00 -9.65           H
ATOM   2405 2HG  MET A 144      15.428 -32.372   5.668  1.00 -9.65           H
ATOM   2406  SD  MET A 144      14.532 -34.512   5.086  1.00 -9.65           S
ATOM   2407  CE  MET A 144      15.340 -35.955   4.361  1.00 -9.65           C
ATOM   2408 1HE  MET A 144      14.619 -36.767   4.259  1.00 -9.65           H
ATOM   2409 2HE  MET A 144      16.162 -36.278   4.998  1.00 -9.65           H
ATOM   2410 3HE  MET A 144      15.726 -35.707   3.371  1.00 -9.65           H
ATOM   2411  N   VAL A 145      15.472 -29.839   3.274  1.00 -5.00           N
ATOM   2412  H   VAL A 145      16.367 -29.896   2.795  1.00 -5.00           H
ATOM   2413  CA  VAL A 145      15.062 -28.548   3.824  1.00 -5.00           C
ATOM   2414  HA  VAL A 145      14.827 -28.681   4.876  1.00 -5.00           H
ATOM   2415  C   VAL A 145      13.812 -27.973   3.173  1.00 -5.00           C
ATOM   2416  O   VAL A 145      12.904 -27.544   3.883  1.00 -5.00           O
ATOM   2417  CB  VAL A 145      16.236 -27.546   3.715  1.00 -5.00           C
ATOM   2418  HB  VAL A 145      16.596 -27.550   2.689  1.00 -5.00           H
ATOM   2419  CG1 VAL A 145      15.812 -26.126   4.053  1.00 -5.00           C
ATOM   2420 1HG1 VAL A 145      16.668 -25.466   3.983  1.00 -5.00           H
ATOM   2421 2HG1 VAL A 145      15.405 -26.086   5.062  1.00 -5.00           H
ATOM   2422 3HG1 VAL A 145      15.067 -25.770   3.342  1.00 -5.00           H
ATOM   2423  CG2 VAL A 145      17.380 -27.982   4.643  1.00 -5.00           C
ATOM   2424 1HG2 VAL A 145      18.277 -27.430   4.375  1.00 -5.00           H
ATOM   2425 2HG2 VAL A 145      17.597 -29.043   4.530  1.00 -5.00           H
ATOM   2426 3HG2 VAL A 145      17.129 -27.779   5.684  1.00 -5.00           H
ATOM   2427  N   TYR A 146      13.711 -27.976   1.852  1.00  7.13           N
ATOM   2428  H   TYR A 146      14.474 -28.332   1.277  1.00  7.13           H
ATOM   2429  CA  TYR A 146      12.513 -27.433   1.218  1.00  7.13           C
ATOM   2430  HA  TYR A 146      12.358 -26.413   1.571  1.00  7.13           H
ATOM   2431  C   TYR A 146      11.289 -28.257   1.605  1.00  7.13           C
ATOM   2432  O   TYR A 146      10.218 -27.705   1.841  1.00  7.13           O
ATOM   2433  CB  TYR A 146      12.633 -27.405  -0.305  1.00  7.13           C
ATOM   2434 1HB  TYR A 146      12.924 -28.393  -0.661  1.00  7.13           H
ATOM   2435 2HB  TYR A 146      11.644 -27.174  -0.694  1.00  7.13           H
ATOM   2436  CG  TYR A 146      13.580 -26.368  -0.871  1.00  7.13           C
ATOM   2437  CD1 TYR A 146      14.773 -26.748  -1.521  1.00  7.13           C
ATOM   2438  HD1 TYR A 146      15.025 -27.794  -1.609  1.00  7.13           H
ATOM   2439  CD2 TYR A 146      13.260 -24.996  -0.815  1.00  7.13           C
ATOM   2440  HD2 TYR A 146      12.340 -24.673  -0.345  1.00  7.13           H
ATOM   2441  CE1 TYR A 146      15.654 -25.770  -2.059  1.00  7.13           C
ATOM   2442  HE1 TYR A 146      16.576 -26.066  -2.528  1.00  7.13           H
ATOM   2443  CE2 TYR A 146      14.126 -24.023  -1.384  1.00  7.13           C
ATOM   2444  HE2 TYR A 146      13.859 -22.977  -1.361  1.00  7.13           H
ATOM   2445  CZ  TYR A 146      15.324 -24.418  -1.982  1.00  7.13           C
ATOM   2446  OH  TYR A 146      16.167 -23.466  -2.499  1.00  7.13           O
ATOM   2447  HH  TYR A 146      16.932 -23.828  -2.966  1.00  7.13           H
ATOM   2448  N   ARG A 147      11.443 -29.569   1.744  1.00-22.64           N
ATOM   2449  H   ARG A 147      12.338 -29.998   1.534  1.00-22.64           H
ATOM   2450  CA  ARG A 147      10.326 -30.412   2.186  1.00-22.64           C
ATOM   2451  HA  ARG A 147       9.441 -30.134   1.614  1.00-22.64           H
ATOM   2452  C   ARG A 147       9.969 -30.177   3.655  1.00-22.64           C
ATOM   2453  O   ARG A 147       8.797 -30.234   4.014  1.00-22.64           O
ATOM   2454  CB  ARG A 147      10.615 -31.887   1.890  1.00-22.64           C
ATOM   2455 1HB  ARG A 147      11.575 -32.156   2.329  1.00-22.64           H
ATOM   2456 2HB  ARG A 147       9.835 -32.494   2.350  1.00-22.64           H
ATOM   2457  CG  ARG A 147      10.647 -32.188   0.385  1.00-22.64           C
ATOM   2458 1HG  ARG A 147       9.664 -31.984  -0.038  1.00-22.64           H
ATOM   2459 2HG  ARG A 147      11.371 -31.530  -0.095  1.00-22.64           H
ATOM   2460  CD  ARG A 147      11.033 -33.628   0.068  1.00-22.64           C
ATOM   2461 1HD  ARG A 147      11.169 -33.715  -1.011  1.00-22.64           H
ATOM   2462 2HD  ARG A 147      11.979 -33.858   0.559  1.00-22.64           H
ATOM   2463  NE  ARG A 147      10.014 -34.595   0.498  1.00-22.64           N
ATOM   2464  HE  ARG A 147       9.223 -34.241   1.035  1.00-22.64           H
ATOM   2465  CZ  ARG A 147       9.992 -35.892   0.230  1.00-22.64           C
ATOM   2466  NH1 ARG A 147       8.969 -36.568   0.641  1.00-22.64           N
ATOM   2467 1HH1 ARG A 147       8.280 -36.106   1.223  1.00-22.64           H
ATOM   2468 2HH1 ARG A 147       8.842 -37.517   0.312  1.00-22.64           H
ATOM   2469  NH2 ARG A 147      10.874 -36.521  -0.501  1.00-22.64           N
ATOM   2470 1HH2 ARG A 147      11.701 -36.047  -0.810  1.00-22.64           H
ATOM   2471 2HH2 ARG A 147      10.700 -37.486  -0.752  1.00-22.64           H
ATOM   2472  N   MET A 148      10.923 -29.801   4.496  1.00-11.60           N
ATOM   2473  H   MET A 148      11.891 -29.786   4.194  1.00-11.60           H
ATOM   2474  CA  MET A 148      10.579 -29.369   5.857  1.00-11.60           C
ATOM   2475  HA  MET A 148       9.911 -30.106   6.303  1.00-11.60           H
ATOM   2476  C   MET A 148       9.852 -28.029   5.833  1.00-11.60           C
ATOM   2477  O   MET A 148       8.973 -27.789   6.656  1.00-11.60           O
ATOM   2478  CB  MET A 148      11.801 -29.202   6.760  1.00-11.60           C
ATOM   2479 1HB  MET A 148      12.518 -28.540   6.277  1.00-11.60           H
ATOM   2480 2HB  MET A 148      11.465 -28.723   7.678  1.00-11.60           H
ATOM   2481  CG  MET A 148      12.488 -30.490   7.156  1.00-11.60           C
ATOM   2482 1HG  MET A 148      11.743 -31.174   7.563  1.00-11.60           H
ATOM   2483 2HG  MET A 148      12.956 -30.949   6.288  1.00-11.60           H
ATOM   2484  SD  MET A 148      13.730 -30.172   8.418  1.00-11.60           S
ATOM   2485  CE  MET A 148      15.082 -29.416   7.523  1.00-11.60           C
ATOM   2486 1HE  MET A 148      15.908 -29.226   8.208  1.00-11.60           H
ATOM   2487 2HE  MET A 148      14.753 -28.471   7.090  1.00-11.60           H
ATOM   2488 3HE  MET A 148      15.416 -30.084   6.729  1.00-11.60           H
ATOM   2489  N   GLY A 149      10.194 -27.165   4.887  1.00 -8.97           N
ATOM   2490  H   GLY A 149      10.967 -27.376   4.262  1.00 -8.97           H
ATOM   2491  CA  GLY A 149       9.484 -25.906   4.736  1.00 -8.97           C
ATOM   2492 1HA  GLY A 149       9.511 -25.362   5.677  1.00 -8.97           H
ATOM   2493 2HA  GLY A 149       9.957 -25.308   3.958  1.00 -8.97           H
ATOM   2494  C   GLY A 149       8.038 -26.146   4.363  1.00 -8.97           C
ATOM   2495  O   GLY A 149       7.139 -25.574   4.982  1.00 -8.97           O
ATOM   2496  N   MET A 150       7.821 -27.040   3.405  1.00 -5.29           N
ATOM   2497  H   MET A 150       8.616 -27.453   2.924  1.00 -5.29           H
ATOM   2498  CA  MET A 150       6.472 -27.440   3.004  1.00 -5.29           C
ATOM   2499  HA  MET A 150       5.933 -26.581   2.607  1.00 -5.29           H
ATOM   2500  C   MET A 150       5.729 -27.971   4.212  1.00 -5.29           C
ATOM   2501  O   MET A 150       4.633 -27.516   4.526  1.00 -5.29           O
ATOM   2502  CB  MET A 150       6.521 -28.551   1.953  1.00 -5.29           C
ATOM   2503 1HB  MET A 150       7.142 -29.357   2.336  1.00 -5.29           H
ATOM   2504 2HB  MET A 150       5.513 -28.941   1.810  1.00 -5.29           H
ATOM   2505  CG  MET A 150       7.072 -28.138   0.608  1.00 -5.29           C
ATOM   2506 1HG  MET A 150       6.319 -27.557   0.075  1.00 -5.29           H
ATOM   2507 2HG  MET A 150       7.951 -27.513   0.758  1.00 -5.29           H
ATOM   2508  SD  MET A 150       7.565 -29.575  -0.377  1.00 -5.29           S
ATOM   2509  CE  MET A 150       6.035 -30.410  -0.677  1.00 -5.29           C
ATOM   2510 1HE  MET A 150       6.224 -31.311  -1.259  1.00 -5.29           H
ATOM   2511 2HE  MET A 150       5.370 -29.753  -1.238  1.00 -5.29           H
ATOM   2512 3HE  MET A 150       5.568 -30.687   0.268  1.00 -5.29           H
ATOM   2513  N   ARG A 151       6.351 -28.898   4.929  1.00 -0.87           N
ATOM   2514  H   ARG A 151       7.271 -29.224   4.635  1.00 -0.87           H
ATOM   2515  CA  ARG A 151       5.732 -29.488   6.110  1.00 -0.87           C
ATOM   2516  HA  ARG A 151       4.803 -29.972   5.804  1.00 -0.87           H
ATOM   2517  C   ARG A 151       5.364 -28.433   7.136  1.00 -0.87           C
ATOM   2518  O   ARG A 151       4.288 -28.510   7.702  1.00 -0.87           O
ATOM   2519  CB  ARG A 151       6.658 -30.540   6.728  1.00 -0.87           C
ATOM   2520 1HB  ARG A 151       6.887 -31.276   5.958  1.00 -0.87           H
ATOM   2521 2HB  ARG A 151       7.588 -30.060   7.030  1.00 -0.87           H
ATOM   2522  CG  ARG A 151       6.067 -31.253   7.946  1.00 -0.87           C
ATOM   2523 1HG  ARG A 151       5.894 -30.526   8.739  1.00 -0.87           H
ATOM   2524 2HG  ARG A 151       5.113 -31.700   7.667  1.00 -0.87           H
ATOM   2525  CD  ARG A 151       6.988 -32.344   8.479  1.00 -0.87           C
ATOM   2526 1HD  ARG A 151       7.957 -31.906   8.727  1.00 -0.87           H
ATOM   2527 2HD  ARG A 151       6.555 -32.773   9.383  1.00 -0.87           H
ATOM   2528  NE  ARG A 151       7.173 -33.397   7.476  1.00 -0.87           N
ATOM   2529  HE  ARG A 151       8.010 -33.346   6.902  1.00 -0.87           H
ATOM   2530  CZ  ARG A 151       6.351 -34.404   7.223  1.00 -0.87           C
ATOM   2531  NH1 ARG A 151       6.545 -35.104   6.153  1.00 -0.87           N
ATOM   2532 1HH1 ARG A 151       7.298 -34.867   5.516  1.00 -0.87           H
ATOM   2533 2HH1 ARG A 151       5.883 -35.817   5.913  1.00 -0.87           H
ATOM   2534  NH2 ARG A 151       5.291 -34.692   7.930  1.00 -0.87           N
ATOM   2535 1HH2 ARG A 151       5.146 -34.237   8.809  1.00 -0.87           H
ATOM   2536 2HH2 ARG A 151       4.628 -35.355   7.564  1.00 -0.87           H
ATOM   2537  N   LEU A 152       6.210 -27.446   7.387  1.00-10.67           N
ATOM   2538  H   LEU A 152       7.107 -27.408   6.907  1.00-10.67           H
ATOM   2539  CA  LEU A 152       5.880 -26.435   8.389  1.00-10.67           C
ATOM   2540  HA  LEU A 152       5.478 -26.967   9.249  1.00-10.67           H
ATOM   2541  C   LEU A 152       4.796 -25.458   7.922  1.00-10.67           C
ATOM   2542  O   LEU A 152       3.921 -25.095   8.712  1.00-10.67           O
ATOM   2543  CB  LEU A 152       7.143 -25.702   8.850  1.00-10.67           C
ATOM   2544 1HB  LEU A 152       7.902 -26.455   9.062  1.00-10.67           H
ATOM   2545 2HB  LEU A 152       7.503 -25.088   8.025  1.00-10.67           H
ATOM   2546  CG  LEU A 152       7.004 -24.813  10.101  1.00-10.67           C
ATOM   2547  HG  LEU A 152       6.298 -24.020   9.877  1.00-10.67           H
ATOM   2548  CD1 LEU A 152       6.493 -25.558  11.340  1.00-10.67           C
ATOM   2549 1HD1 LEU A 152       6.513 -24.894  12.204  1.00-10.67           H
ATOM   2550 2HD1 LEU A 152       7.117 -26.430  11.539  1.00-10.67           H
ATOM   2551 3HD1 LEU A 152       5.463 -25.872  11.179  1.00-10.67           H
ATOM   2552  CD2 LEU A 152       8.347 -24.174  10.440  1.00-10.67           C
ATOM   2553 1HD2 LEU A 152       8.207 -23.448  11.241  1.00-10.67           H
ATOM   2554 2HD2 LEU A 152       8.740 -23.653   9.569  1.00-10.67           H
ATOM   2555 3HD2 LEU A 152       9.058 -24.936  10.761  1.00-10.67           H
ATOM   2556  N   ARG A 153       4.775 -25.085   6.645  1.00 -3.02           N
ATOM   2557  H   ARG A 153       5.525 -25.376   6.015  1.00 -3.02           H
ATOM   2558  CA  ARG A 153       3.667 -24.271   6.123  1.00 -3.02           C
ATOM   2559  HA  ARG A 153       3.570 -23.367   6.725  1.00 -3.02           H
ATOM   2560  C   ARG A 153       2.360 -25.039   6.252  1.00 -3.02           C
ATOM   2561  O   ARG A 153       1.351 -24.482   6.679  1.00 -3.02           O
ATOM   2562  CB  ARG A 153       3.884 -23.861   4.658  1.00 -3.02           C
ATOM   2563 1HB  ARG A 153       4.785 -23.250   4.591  1.00 -3.02           H
ATOM   2564 2HB  ARG A 153       4.031 -24.763   4.063  1.00 -3.02           H
ATOM   2565  CG  ARG A 153       2.687 -23.077   4.080  1.00 -3.02           C
ATOM   2566 1HG  ARG A 153       1.820 -23.736   4.075  1.00 -3.02           H
ATOM   2567 2HG  ARG A 153       2.463 -22.234   4.730  1.00 -3.02           H
ATOM   2568  CD  ARG A 153       2.874 -22.556   2.661  1.00 -3.02           C
ATOM   2569 1HD  ARG A 153       1.950 -22.081   2.329  1.00 -3.02           H
ATOM   2570 2HD  ARG A 153       3.671 -21.812   2.659  1.00 -3.02           H
ATOM   2571  NE  ARG A 153       3.251 -23.620   1.730  1.00 -3.02           N
ATOM   2572  HE  ARG A 153       4.215 -23.607   1.397  1.00 -3.02           H
ATOM   2573  CZ  ARG A 153       2.499 -24.606   1.275  1.00 -3.02           C
ATOM   2574  NH1 ARG A 153       3.117 -25.555   0.653  1.00 -3.02           N
ATOM   2575 1HH1 ARG A 153       4.125 -25.474   0.513  1.00 -3.02           H
ATOM   2576 2HH1 ARG A 153       2.603 -26.363   0.349  1.00 -3.02           H
ATOM   2577  NH2 ARG A 153       1.213 -24.738   1.463  1.00 -3.02           N
ATOM   2578 1HH2 ARG A 153       0.689 -24.002   1.927  1.00 -3.02           H
ATOM   2579 2HH2 ARG A 153       0.747 -25.568   1.136  1.00 -3.02           H
ATOM   2580  N   VAL A 154       2.367 -26.317   5.918  1.00  3.07           N
ATOM   2581  H   VAL A 154       3.222 -26.736   5.554  1.00  3.07           H
ATOM   2582  CA  VAL A 154       1.167 -27.149   6.017  1.00  3.07           C
ATOM   2583  HA  VAL A 154       0.340 -26.640   5.525  1.00  3.07           H
ATOM   2584  C   VAL A 154       0.765 -27.366   7.482  1.00  3.07           C
ATOM   2585  O   VAL A 154      -0.421 -27.315   7.819  1.00  3.07           O
ATOM   2586  CB  VAL A 154       1.419 -28.493   5.278  1.00  3.07           C
ATOM   2587  HB  VAL A 154       2.340 -28.934   5.659  1.00  3.07           H
ATOM   2588  CG1 VAL A 154       0.301 -29.474   5.501  1.00  3.07           C
ATOM   2589 1HG1 VAL A 154       0.522 -30.399   4.963  1.00  3.07           H
ATOM   2590 2HG1 VAL A 154      -0.640 -29.062   5.131  1.00  3.07           H
ATOM   2591 3HG1 VAL A 154       0.202 -29.708   6.558  1.00  3.07           H
ATOM   2592  CG2 VAL A 154       1.559 -28.258   3.759  1.00  3.07           C
ATOM   2593 1HG2 VAL A 154       1.803 -29.202   3.269  1.00  3.07           H
ATOM   2594 2HG2 VAL A 154       2.353 -27.546   3.547  1.00  3.07           H
ATOM   2595 3HG2 VAL A 154       0.623 -27.880   3.345  1.00  3.07           H
ATOM   2596  N   ALA A 155       1.746 -27.532   8.362  1.00 14.89           N
ATOM   2597  H   ALA A 155       2.705 -27.558   8.027  1.00 14.89           H
ATOM   2598  CA  ALA A 155       1.519 -27.725   9.796  1.00 14.89           C
ATOM   2599  HA  ALA A 155       0.897 -28.609   9.940  1.00 14.89           H
ATOM   2600  C   ALA A 155       0.796 -26.542  10.416  1.00 14.89           C
ATOM   2601  O   ALA A 155       0.025 -26.694  11.363  1.00 14.89           O
ATOM   2602  CB  ALA A 155       2.859 -27.921  10.510  1.00 14.89           C
ATOM   2603 1HB  ALA A 155       3.346 -28.825  10.144  1.00 14.89           H
ATOM   2604 2HB  ALA A 155       2.689 -28.007  11.583  1.00 14.89           H
ATOM   2605 3HB  ALA A 155       3.505 -27.063  10.328  1.00 14.89           H
ATOM   2606  N   ALA A 156       1.077 -25.361   9.895  1.00 18.96           N
ATOM   2607  H   ALA A 156       1.826 -25.274   9.216  1.00 18.96           H
ATOM   2608  CA  ALA A 156       0.294 -24.195  10.246  1.00 18.96           C
ATOM   2609  HA  ALA A 156       0.124 -24.180  11.323  1.00 18.96           H
ATOM   2610  C   ALA A 156      -1.060 -24.292   9.537  1.00 18.96           C
ATOM   2611  O   ALA A 156      -2.093 -24.399  10.179  1.00 18.96           O
ATOM   2612  CB  ALA A 156       1.054 -22.941   9.838  1.00 18.96           C
ATOM   2613 1HB  ALA A 156       1.970 -22.876  10.423  1.00 18.96           H
ATOM   2614 2HB  ALA A 156       0.441 -22.060  10.030  1.00 18.96           H
ATOM   2615 3HB  ALA A 156       1.314 -22.974   8.780  1.00 18.96           H
ATOM   2616  N   SER A 157      -1.050 -24.277   8.213  1.00  3.60           N
ATOM   2617  H   SER A 157      -0.164 -24.373   7.727  1.00  3.60           H
ATOM   2618  CA  SER A 157      -2.259 -24.049   7.418  1.00  3.60           C
ATOM   2619  HA  SER A 157      -2.600 -23.035   7.627  1.00  3.60           H
ATOM   2620  C   SER A 157      -3.433 -24.980   7.697  1.00  3.60           C
ATOM   2621  O   SER A 157      -4.566 -24.512   7.824  1.00  3.60           O
ATOM   2622  CB  SER A 157      -1.919 -24.151   5.929  1.00  3.60           C
ATOM   2623 1HB  SER A 157      -1.609 -25.171   5.699  1.00  3.60           H
ATOM   2624 2HB  SER A 157      -2.806 -23.910   5.342  1.00  3.60           H
ATOM   2625  OG  SER A 157      -0.868 -23.261   5.589  1.00  3.60           O
ATOM   2626  HG  SER A 157      -0.033 -23.634   5.907  1.00  3.60           H
ATOM   2627  N   GLY A 158      -3.187 -26.278   7.804  1.00 -9.64           N
ATOM   2628  H   GLY A 158      -2.235 -26.633   7.727  1.00 -9.64           H
ATOM   2629  CA  GLY A 158      -4.282 -27.212   8.017  1.00 -9.64           C
ATOM   2630 1HA  GLY A 158      -5.116 -26.952   7.368  1.00 -9.64           H
ATOM   2631 2HA  GLY A 158      -3.950 -28.217   7.762  1.00 -9.64           H
ATOM   2632  C   GLY A 158      -4.764 -27.206   9.452  1.00 -9.64           C
ATOM   2633  O   GLY A 158      -5.960 -27.289   9.734  1.00 -9.64           O
ATOM   2634  N   LEU A 159      -3.839 -27.072  10.392  1.00  7.51           N
ATOM   2635  H   LEU A 159      -2.867 -26.970  10.139  1.00  7.51           H
ATOM   2636  CA  LEU A 159      -4.221 -27.116  11.800  1.00  7.51           C
ATOM   2637  HA  LEU A 159      -4.957 -27.910  11.908  1.00  7.51           H
ATOM   2638  C   LEU A 159      -4.897 -25.826  12.244  1.00  7.51           C
ATOM   2639  O   LEU A 159      -5.849 -25.877  13.013  1.00  7.51           O
ATOM   2640  CB  LEU A 159      -3.016 -27.481  12.672  1.00  7.51           C
ATOM   2641 1HB  LEU A 159      -2.500 -28.308  12.183  1.00  7.51           H
ATOM   2642 2HB  LEU A 159      -2.336 -26.629  12.691  1.00  7.51           H
ATOM   2643  CG  LEU A 159      -3.300 -27.912  14.123  1.00  7.51           C
ATOM   2644  HG  LEU A 159      -3.710 -27.061  14.658  1.00  7.51           H
ATOM   2645  CD1 LEU A 159      -4.290 -29.068  14.270  1.00  7.51           C
ATOM   2646 1HD1 LEU A 159      -4.405 -29.320  15.324  1.00  7.51           H
ATOM   2647 2HD1 LEU A 159      -3.932 -29.944  13.729  1.00  7.51           H
ATOM   2648 3HD1 LEU A 159      -5.265 -28.776  13.883  1.00  7.51           H
ATOM   2649  CD2 LEU A 159      -1.987 -28.315  14.786  1.00  7.51           C
ATOM   2650 1HD2 LEU A 159      -2.161 -28.526  15.841  1.00  7.51           H
ATOM   2651 2HD2 LEU A 159      -1.268 -27.502  14.703  1.00  7.51           H
ATOM   2652 3HD2 LEU A 159      -1.582 -29.204  14.302  1.00  7.51           H
ATOM   2653  N   ILE A 160      -4.495 -24.692  11.682  1.00 -5.06           N
ATOM   2654  H   ILE A 160      -3.691 -24.695  11.056  1.00 -5.06           H
ATOM   2655  CA  ILE A 160      -5.208 -23.431  11.912  1.00 -5.06           C
ATOM   2656  HA  ILE A 160      -5.233 -23.212  12.979  1.00 -5.06           H
ATOM   2657  C   ILE A 160      -6.639 -23.649  11.443  1.00 -5.06           C
ATOM   2658  O   ILE A 160      -7.562 -23.336  12.173  1.00 -5.06           O
ATOM   2659  CB  ILE A 160      -4.573 -22.222  11.143  1.00 -5.06           C
ATOM   2660  HB  ILE A 160      -4.428 -22.525  10.105  1.00 -5.06           H
ATOM   2661  CG1 ILE A 160      -3.205 -21.847  11.745  1.00 -5.06           C
ATOM   2662 1HG1 ILE A 160      -3.367 -21.282  12.664  1.00 -5.06           H
ATOM   2663 2HG1 ILE A 160      -2.669 -22.757  12.008  1.00 -5.06           H
ATOM   2664  CG2 ILE A 160      -5.489 -20.963  11.159  1.00 -5.06           C
ATOM   2665 1HG2 ILE A 160      -5.033 -20.154  10.587  1.00 -5.06           H
ATOM   2666 2HG2 ILE A 160      -5.656 -20.626  12.183  1.00 -5.06           H
ATOM   2667 3HG2 ILE A 160      -6.452 -21.184  10.698  1.00 -5.06           H
ATOM   2668  CD1 ILE A 160      -2.309 -21.025  10.800  1.00 -5.06           C
ATOM   2669 1HD1 ILE A 160      -1.340 -20.868  11.269  1.00 -5.06           H
ATOM   2670 2HD1 ILE A 160      -2.762 -20.057  10.590  1.00 -5.06           H
ATOM   2671 3HD1 ILE A 160      -2.166 -21.564   9.862  1.00 -5.06           H
ATOM   2672  N   TYR A 161      -6.846 -24.233  10.272  1.00-10.21           N
ATOM   2673  H   TYR A 161      -6.064 -24.542   9.709  1.00-10.21           H
ATOM   2674  CA  TYR A 161      -8.204 -24.418   9.762  1.00-10.21           C
ATOM   2675  HA  TYR A 161      -8.694 -23.444   9.735  1.00-10.21           H
ATOM   2676  C   TYR A 161      -9.080 -25.343  10.608  1.00-10.21           C
ATOM   2677  O   TYR A 161     -10.230 -25.015  10.900  1.00-10.21           O
ATOM   2678  CB  TYR A 161      -8.132 -24.947   8.340  1.00-10.21           C
ATOM   2679 1HB  TYR A 161      -7.454 -24.311   7.777  1.00-10.21           H
ATOM   2680 2HB  TYR A 161      -7.734 -25.960   8.347  1.00-10.21           H
ATOM   2681  CG  TYR A 161      -9.470 -24.957   7.649  1.00-10.21           C
ATOM   2682  CD1 TYR A 161     -10.006 -23.774   7.099  1.00-10.21           C
ATOM   2683  HD1 TYR A 161      -9.458 -22.846   7.180  1.00-10.21           H
ATOM   2684  CD2 TYR A 161     -10.210 -26.150   7.538  1.00-10.21           C
ATOM   2685  HD2 TYR A 161      -9.821 -27.068   7.956  1.00-10.21           H
ATOM   2686  CE1 TYR A 161     -11.256 -23.791   6.428  1.00-10.21           C
ATOM   2687  HE1 TYR A 161     -11.657 -22.886   5.998  1.00-10.21           H
ATOM   2688  CE2 TYR A 161     -11.460 -26.164   6.877  1.00-10.21           C
ATOM   2689  HE2 TYR A 161     -12.031 -27.073   6.802  1.00-10.21           H
ATOM   2690  CZ  TYR A 161     -11.961 -24.993   6.320  1.00-10.21           C
ATOM   2691  OH  TYR A 161     -13.160 -25.050   5.667  1.00-10.21           O
ATOM   2692  HH  TYR A 161     -13.514 -24.170   5.483  1.00-10.21           H
ATOM   2693  N   LYS A 162      -8.536 -26.461  11.076  1.00 -1.71           N
ATOM   2694  H   LYS A 162      -7.594 -26.725  10.791  1.00 -1.71           H
ATOM   2695  CA  LYS A 162      -9.285 -27.309  12.012  1.00 -1.71           C
ATOM   2696  HA  LYS A 162     -10.226 -27.603  11.547  1.00 -1.71           H
ATOM   2697  C   LYS A 162      -9.638 -26.520  13.267  1.00 -1.71           C
ATOM   2698  O   LYS A 162     -10.744 -26.638  13.776  1.00 -1.71           O
ATOM   2699  CB  LYS A 162      -8.492 -28.574  12.381  1.00 -1.71           C
ATOM   2700 1HB  LYS A 162      -8.393 -29.194  11.489  1.00 -1.71           H
ATOM   2701 2HB  LYS A 162      -7.492 -28.269  12.690  1.00 -1.71           H
ATOM   2702  CG  LYS A 162      -9.086 -29.427  13.527  1.00 -1.71           C
ATOM   2703 1HG  LYS A 162      -8.409 -30.260  13.709  1.00 -1.71           H
ATOM   2704 2HG  LYS A 162      -9.119 -28.820  14.431  1.00 -1.71           H
ATOM   2705  CD  LYS A 162     -10.493 -29.996  13.275  1.00 -1.71           C
ATOM   2706 1HD  LYS A 162     -11.169 -29.193  12.978  1.00 -1.71           H
ATOM   2707 2HD  LYS A 162     -10.435 -30.730  12.473  1.00 -1.71           H
ATOM   2708  CE  LYS A 162     -11.060 -30.663  14.532  1.00 -1.71           C
ATOM   2709 1HE  LYS A 162     -10.377 -31.457  14.844  1.00 -1.71           H
ATOM   2710 2HE  LYS A 162     -11.109 -29.922  15.332  1.00 -1.71           H
ATOM   2711  NZ  LYS A 162     -12.437 -31.246  14.322  1.00 -1.71           N
ATOM   2712 1HZ  LYS A 162     -12.744 -31.739  15.152  1.00 -1.71           H
ATOM   2713 2HZ  LYS A 162     -12.428 -31.895  13.546  1.00 -1.71           H
ATOM   2714 3HZ  LYS A 162     -13.116 -30.512  14.125  1.00 -1.71           H
ATOM   2715  N   LYS A 163      -8.737 -25.688  13.767  1.00 -8.65           N
ATOM   2716  H   LYS A 163      -7.823 -25.590  13.332  1.00 -8.65           H
ATOM   2717  CA  LYS A 163      -9.061 -24.928  14.971  1.00 -8.65           C
ATOM   2718  HA  LYS A 163      -9.668 -25.573  15.602  1.00 -8.65           H
ATOM   2719  C   LYS A 163      -9.961 -23.733  14.723  1.00 -8.65           C
ATOM   2720  O   LYS A 163     -10.704 -23.391  15.618  1.00 -8.65           O
ATOM   2721  CB  LYS A 163      -7.809 -24.581  15.783  1.00 -8.65           C
ATOM   2722 1HB  LYS A 163      -7.178 -23.902  15.210  1.00 -8.65           H
ATOM   2723 2HB  LYS A 163      -8.134 -24.071  16.691  1.00 -8.65           H
ATOM   2724  CG  LYS A 163      -6.975 -25.816  16.191  1.00 -8.65           C
ATOM   2725 1HG  LYS A 163      -6.553 -26.266  15.297  1.00 -8.65           H
ATOM   2726 2HG  LYS A 163      -6.153 -25.497  16.832  1.00 -8.65           H
ATOM   2727  CD  LYS A 163      -7.787 -26.900  16.908  1.00 -8.65           C
ATOM   2728 1HD  LYS A 163      -8.213 -26.490  17.823  1.00 -8.65           H
ATOM   2729 2HD  LYS A 163      -8.597 -27.238  16.264  1.00 -8.65           H
ATOM   2730  CE  LYS A 163      -6.945 -28.111  17.230  1.00 -8.65           C
ATOM   2731 1HE  LYS A 163      -6.425 -28.446  16.331  1.00 -8.65           H
ATOM   2732 2HE  LYS A 163      -6.209 -27.844  17.989  1.00 -8.65           H
ATOM   2733  NZ  LYS A 163      -7.804 -29.228  17.742  1.00 -8.65           N
ATOM   2734 1HZ  LYS A 163      -7.252 -29.826  18.351  1.00 -8.65           H
ATOM   2735 2HZ  LYS A 163      -8.164 -29.793  16.980  1.00 -8.65           H
ATOM   2736 3HZ  LYS A 163      -8.578 -28.862  18.289  1.00 -8.65           H
ATOM   2737  N   VAL A 164     -10.021 -23.194  13.511  1.00 -9.23           N
ATOM   2738  H   VAL A 164      -9.345 -23.478  12.808  1.00 -9.23           H
ATOM   2739  CA  VAL A 164     -11.062 -22.223  13.143  1.00 -9.23           C
ATOM   2740  HA  VAL A 164     -11.029 -21.376  13.821  1.00 -9.23           H
ATOM   2741  C   VAL A 164     -12.410 -22.913  13.319  1.00 -9.23           C
ATOM   2742  O   VAL A 164     -13.330 -22.359  13.923  1.00 -9.23           O
ATOM   2743  CB  VAL A 164     -10.907 -21.696  11.679  1.00 -9.23           C
ATOM   2744  HB  VAL A 164     -10.795 -22.544  11.008  1.00 -9.23           H
ATOM   2745  CG1 VAL A 164     -12.132 -20.891  11.221  1.00 -9.23           C
ATOM   2746 1HG1 VAL A 164     -11.942 -20.441  10.246  1.00 -9.23           H
ATOM   2747 2HG1 VAL A 164     -12.361 -20.109  11.945  1.00 -9.23           H
ATOM   2748 3HG1 VAL A 164     -12.992 -21.554  11.126  1.00 -9.23           H
ATOM   2749  CG2 VAL A 164      -9.669 -20.804  11.554  1.00 -9.23           C
ATOM   2750 1HG2 VAL A 164      -9.510 -20.550  10.506  1.00 -9.23           H
ATOM   2751 2HG2 VAL A 164      -8.789 -21.319  11.921  1.00 -9.23           H
ATOM   2752 3HG2 VAL A 164      -9.805 -19.893  12.133  1.00 -9.23           H
ATOM   2753  N   LEU A 165     -12.500 -24.152  12.858  1.00 -3.52           N
ATOM   2754  H   LEU A 165     -11.697 -24.581  12.408  1.00 -3.52           H
ATOM   2755  CA  LEU A 165     -13.736 -24.921  12.957  1.00 -3.52           C
ATOM   2756  HA  LEU A 165     -14.543 -24.299  12.583  1.00 -3.52           H
ATOM   2757  C   LEU A 165     -14.140 -25.308  14.375  1.00 -3.52           C
ATOM   2758  O   LEU A 165     -15.310 -25.586  14.594  1.00 -3.52           O
ATOM   2759  CB  LEU A 165     -13.650 -26.162  12.064  1.00 -3.52           C
ATOM   2760 1HB  LEU A 165     -12.631 -26.541  12.100  1.00 -3.52           H
ATOM   2761 2HB  LEU A 165     -14.314 -26.934  12.452  1.00 -3.52           H
ATOM   2762  CG  LEU A 165     -14.027 -25.885  10.602  1.00 -3.52           C
ATOM   2763  HG  LEU A 165     -13.564 -24.948  10.295  1.00 -3.52           H
ATOM   2764  CD1 LEU A 165     -13.501 -26.978   9.702  1.00 -3.52           C
ATOM   2765 1HD1 LEU A 165     -13.766 -26.761   8.668  1.00 -3.52           H
ATOM   2766 2HD1 LEU A 165     -13.917 -27.943   9.989  1.00 -3.52           H
ATOM   2767 3HD1 LEU A 165     -12.414 -27.014   9.778  1.00 -3.52           H
ATOM   2768  CD2 LEU A 165     -15.543 -25.773  10.418  1.00 -3.52           C
ATOM   2769 1HD2 LEU A 165     -15.770 -25.566   9.374  1.00 -3.52           H
ATOM   2770 2HD2 LEU A 165     -15.935 -24.962  11.028  1.00 -3.52           H
ATOM   2771 3HD2 LEU A 165     -16.024 -26.703  10.716  1.00 -3.52           H
ATOM   2772  N   SER A 166     -13.234 -25.256  15.343  1.00 -1.14           N
ATOM   2773  H   SER A 166     -12.270 -25.054  15.116  1.00 -1.14           H
ATOM   2774  CA  SER A 166     -13.571 -25.522  16.746  1.00 -1.14           C
ATOM   2775  HA  SER A 166     -14.610 -25.843  16.804  1.00 -1.14           H
ATOM   2776  C   SER A 166     -13.434 -24.312  17.683  1.00 -1.14           C
ATOM   2777  O   SER A 166     -13.582 -24.445  18.903  1.00 -1.14           O
ATOM   2778  CB  SER A 166     -12.731 -26.696  17.248  1.00 -1.14           C
ATOM   2779 1HB  SER A 166     -13.012 -26.922  18.277  1.00 -1.14           H
ATOM   2780 2HB  SER A 166     -12.948 -27.569  16.632  1.00 -1.14           H
ATOM   2781  OG  SER A 166     -11.341 -26.434  17.187  1.00 -1.14           O
ATOM   2782  HG  SER A 166     -10.906 -27.112  17.727  1.00 -1.14           H
ATOM   2783  N   LEU A 167     -13.182 -23.123  17.141  1.00  5.94           N
ATOM   2784  H   LEU A 167     -13.063 -23.047  16.137  1.00  5.94           H
ATOM   2785  CA  LEU A 167     -13.039 -21.915  17.966  1.00  5.94           C
ATOM   2786  HA  LEU A 167     -12.238 -22.077  18.686  1.00  5.94           H
ATOM   2787  C   LEU A 167     -14.307 -21.578  18.742  1.00  5.94           C
ATOM   2788  O   LEU A 167     -15.411 -21.566  18.193  1.00  5.94           O
ATOM   2789  CB  LEU A 167     -12.728 -20.665  17.128  1.00  5.94           C
ATOM   2790 1HB  LEU A 167     -13.429 -20.656  16.295  1.00  5.94           H
ATOM   2791 2HB  LEU A 167     -12.994 -19.818  17.756  1.00  5.94           H
ATOM   2792  CG  LEU A 167     -11.340 -20.335  16.561  1.00  5.94           C
ATOM   2793  HG  LEU A 167     -11.111 -21.050  15.791  1.00  5.94           H
ATOM   2794  CD1 LEU A 167     -11.401 -18.956  15.901  1.00  5.94           C
ATOM   2795 1HD1 LEU A 167     -10.442 -18.722  15.442  1.00  5.94           H
ATOM   2796 2HD1 LEU A 167     -11.653 -18.194  16.637  1.00  5.94           H
ATOM   2797 3HD1 LEU A 167     -12.160 -18.964  15.118  1.00  5.94           H
ATOM   2798  CD2 LEU A 167     -10.206 -20.385  17.584  1.00  5.94           C
ATOM   2799 1HD2 LEU A 167      -9.262 -20.127  17.105  1.00  5.94           H
ATOM   2800 2HD2 LEU A 167     -10.120 -21.401  17.969  1.00  5.94           H
ATOM   2801 3HD2 LEU A 167     -10.401 -19.702  18.407  1.00  5.94           H
ATOM   2802  N   ASN A 168     -14.129 -21.227  20.008  1.00 20.80           N
ATOM   2803  H   ASN A 168     -13.201 -21.260  20.399  1.00 20.80           H
ATOM   2804  CA  ASN A 168     -15.240 -20.759  20.835  1.00 20.80           C
ATOM   2805  HA  ASN A 168     -16.079 -21.429  20.673  1.00 20.80           H
ATOM   2806  C   ASN A 168     -15.674 -19.359  20.403  1.00 20.80           C
ATOM   2807  O   ASN A 168     -14.879 -18.622  19.821  1.00 20.80           O
ATOM   2808  CB  ASN A 168     -14.858 -20.794  22.321  1.00 20.80           C
ATOM   2809 1HB  ASN A 168     -15.749 -20.624  22.923  1.00 20.80           H
ATOM   2810 2HB  ASN A 168     -14.464 -21.780  22.565  1.00 20.80           H
ATOM   2811  CG  ASN A 168     -13.835 -19.746  22.699  1.00 20.80           C
ATOM   2812  OD1 ASN A 168     -14.127 -18.556  22.733  1.00 20.80           O
ATOM   2813  ND2 ASN A 168     -12.631 -20.164  22.973  1.00 20.80           N
ATOM   2814 1HD2 ASN A 168     -11.936 -19.494  23.237  1.00 20.80           H
ATOM   2815 2HD2 ASN A 168     -12.396 -21.149  22.930  1.00 20.80           H
ATOM   2816  N   GLN A 169     -16.912 -18.973  20.688  1.00 38.26           N
ATOM   2817  H   GLN A 169     -17.538 -19.605  21.171  1.00 38.26           H
ATOM   2818  CA  GLN A 169     -17.452 -17.699  20.199  1.00 38.26           C
ATOM   2819  HA  GLN A 169     -17.516 -17.777  19.113  1.00 38.26           H
ATOM   2820  C   GLN A 169     -16.617 -16.454  20.519  1.00 38.26           C
ATOM   2821  O   GLN A 169     -16.442 -15.596  19.657  1.00 38.26           O
ATOM   2822  CB  GLN A 169     -18.875 -17.517  20.737  1.00 38.26           C
ATOM   2823 1HB  GLN A 169     -19.337 -18.498  20.810  1.00 38.26           H
ATOM   2824 2HB  GLN A 169     -18.814 -17.102  21.741  1.00 38.26           H
ATOM   2825  CG  GLN A 169     -19.797 -16.641  19.893  1.00 38.26           C
ATOM   2826 1HG  GLN A 169     -20.350 -15.976  20.556  1.00 38.26           H
ATOM   2827 2HG  GLN A 169     -19.204 -16.039  19.205  1.00 38.26           H
ATOM   2828  CD  GLN A 169     -20.792 -17.473  19.107  1.00 38.26           C
ATOM   2829  OE1 GLN A 169     -21.987 -17.476  19.396  1.00 38.26           O
ATOM   2830  NE2 GLN A 169     -20.319 -18.169  18.110  1.00 38.26           N
ATOM   2831 1HE2 GLN A 169     -20.911 -18.837  17.632  1.00 38.26           H
ATOM   2832 2HE2 GLN A 169     -19.369 -18.056  17.812  1.00 38.26           H
ATOM   2833  N   LYS A 170     -16.035 -16.370  21.714  1.00 -1.54           N
ATOM   2834  H   LYS A 170     -16.159 -17.120  22.378  1.00 -1.54           H
ATOM   2835  CA  LYS A 170     -15.193 -15.217  22.067  1.00 -1.54           C
ATOM   2836  HA  LYS A 170     -15.775 -14.304  21.940  1.00 -1.54           H
ATOM   2837  C   LYS A 170     -14.010 -15.144  21.123  1.00 -1.54           C
ATOM   2838  O   LYS A 170     -13.661 -14.094  20.604  1.00 -1.54           O
ATOM   2839  CB  LYS A 170     -14.677 -15.309  23.513  1.00 -1.54           C
ATOM   2840 1HB  LYS A 170     -15.531 -15.456  24.165  1.00 -1.54           H
ATOM   2841 2HB  LYS A 170     -14.021 -16.172  23.607  1.00 -1.54           H
ATOM   2842  CG  LYS A 170     -13.914 -14.060  23.968  1.00 -1.54           C
ATOM   2843 1HG  LYS A 170     -13.028 -13.939  23.346  1.00 -1.54           H
ATOM   2844 2HG  LYS A 170     -14.560 -13.202  23.803  1.00 -1.54           H
ATOM   2845  CD  LYS A 170     -13.482 -14.036  25.439  1.00 -1.54           C
ATOM   2846 1HD  LYS A 170     -13.176 -13.017  25.680  1.00 -1.54           H
ATOM   2847 2HD  LYS A 170     -14.330 -14.290  26.070  1.00 -1.54           H
ATOM   2848  CE  LYS A 170     -12.318 -14.964  25.761  1.00 -1.54           C
ATOM   2849 1HE  LYS A 170     -12.611 -15.997  25.565  1.00 -1.54           H
ATOM   2850 2HE  LYS A 170     -11.473 -14.711  25.117  1.00 -1.54           H
ATOM   2851  NZ  LYS A 170     -11.886 -14.834  27.198  1.00 -1.54           N
ATOM   2852 1HZ  LYS A 170     -11.151 -15.501  27.398  1.00 -1.54           H
ATOM   2853 2HZ  LYS A 170     -12.667 -15.025  27.819  1.00 -1.54           H
ATOM   2854 3HZ  LYS A 170     -11.539 -13.902  27.384  1.00 -1.54           H
ATOM   2855  N   SER A 171     -13.392 -16.283  20.881  1.00-18.72           N
ATOM   2856  H   SER A 171     -13.730 -17.140  21.311  1.00-18.72           H
ATOM   2857  CA  SER A 171     -12.220 -16.319  20.021  1.00-18.72           C
ATOM   2858  HA  SER A 171     -11.564 -15.500  20.313  1.00-18.72           H
ATOM   2859  C   SER A 171     -12.546 -16.112  18.539  1.00-18.72           C
ATOM   2860  O   SER A 171     -11.706 -15.587  17.807  1.00-18.72           O
ATOM   2861  CB  SER A 171     -11.454 -17.610  20.270  1.00-18.72           C
ATOM   2862 1HB  SER A 171     -10.531 -17.597  19.691  1.00-18.72           H
ATOM   2863 2HB  SER A 171     -11.196 -17.656  21.328  1.00-18.72           H
ATOM   2864  OG  SER A 171     -12.194 -18.769  19.944  1.00-18.72           O
ATOM   2865  HG  SER A 171     -13.143 -18.572  19.940  1.00-18.72           H
ATOM   2866  N   VAL A 172     -13.757 -16.433  18.097  1.00 -0.59           N
ATOM   2867  H   VAL A 172     -14.418 -16.895  18.715  1.00 -0.59           H
ATOM   2868  CA  VAL A 172     -14.180 -16.113  16.727  1.00 -0.59           C
ATOM   2869  HA  VAL A 172     -13.434 -16.488  16.028  1.00 -0.59           H
ATOM   2870  C   VAL A 172     -14.252 -14.594  16.575  1.00 -0.59           C
ATOM   2871  O   VAL A 172     -13.696 -14.035  15.625  1.00 -0.59           O
ATOM   2872  CB  VAL A 172     -15.570 -16.741  16.372  1.00 -0.59           C
ATOM   2873  HB  VAL A 172     -16.306 -16.393  17.096  1.00 -0.59           H
ATOM   2874  CG1 VAL A 172     -16.045 -16.334  14.968  1.00 -0.59           C
ATOM   2875 1HG1 VAL A 172     -16.988 -16.834  14.739  1.00 -0.59           H
ATOM   2876 2HG1 VAL A 172     -15.303 -16.612  14.218  1.00 -0.59           H
ATOM   2877 3HG1 VAL A 172     -16.219 -15.260  14.928  1.00 -0.59           H
ATOM   2878  CG2 VAL A 172     -15.517 -18.273  16.438  1.00 -0.59           C
ATOM   2879 1HG2 VAL A 172     -16.506 -18.681  16.227  1.00 -0.59           H
ATOM   2880 2HG2 VAL A 172     -15.214 -18.606  17.425  1.00 -0.59           H
ATOM   2881 3HG2 VAL A 172     -14.812 -18.656  15.700  1.00 -0.59           H
ATOM   2882  N   VAL A 173     -14.882 -13.912  17.524  1.00-11.59           N
ATOM   2883  H   VAL A 173     -15.314 -14.403  18.302  1.00-11.59           H
ATOM   2884  CA  VAL A 173     -15.011 -12.453  17.451  1.00-11.59           C
ATOM   2885  HA  VAL A 173     -15.427 -12.181  16.481  1.00-11.59           H
ATOM   2886  C   VAL A 173     -13.634 -11.805  17.576  1.00-11.59           C
ATOM   2887  O   VAL A 173     -13.277 -10.910  16.811  1.00-11.59           O
ATOM   2888  CB  VAL A 173     -15.953 -11.909  18.570  1.00-11.59           C
ATOM   2889  HB  VAL A 173     -15.556 -12.212  19.538  1.00-11.59           H
ATOM   2890  CG1 VAL A 173     -16.039 -10.375  18.538  1.00-11.59           C
ATOM   2891 1HG1 VAL A 173     -16.770 -10.026  19.268  1.00-11.59           H
ATOM   2892 2HG1 VAL A 173     -16.343 -10.039  17.547  1.00-11.59           H
ATOM   2893 3HG1 VAL A 173     -15.073  -9.937  18.787  1.00-11.59           H
ATOM   2894  CG2 VAL A 173     -17.370 -12.491  18.426  1.00-11.59           C
ATOM   2895 1HG2 VAL A 173     -18.000 -12.124  19.236  1.00-11.59           H
ATOM   2896 2HG2 VAL A 173     -17.347 -13.578  18.471  1.00-11.59           H
ATOM   2897 3HG2 VAL A 173     -17.804 -12.186  17.473  1.00-11.59           H
ATOM   2898  N   ASN A 174     -12.833 -12.283  18.516  1.00-12.15           N
ATOM   2899  H   ASN A 174     -13.161 -13.038  19.112  1.00-12.15           H
ATOM   2900  CA  ASN A 174     -11.518 -11.696  18.772  1.00-12.15           C
ATOM   2901  HA  ASN A 174     -11.641 -10.634  18.993  1.00-12.15           H
ATOM   2902  C   ASN A 174     -10.544 -11.820  17.604  1.00-12.15           C
ATOM   2903  O   ASN A 174      -9.661 -10.979  17.445  1.00-12.15           O
ATOM   2904  CB  ASN A 174     -10.827 -12.381  19.951  1.00-12.15           C
ATOM   2905 1HB  ASN A 174     -10.854 -13.460  19.814  1.00-12.15           H
ATOM   2906 2HB  ASN A 174      -9.789 -12.062  19.957  1.00-12.15           H
ATOM   2907  CG  ASN A 174     -11.411 -12.029  21.294  1.00-12.15           C
ATOM   2908  OD1 ASN A 174     -12.351 -11.258  21.441  1.00-12.15           O
ATOM   2909  ND2 ASN A 174     -10.802 -12.567  22.311  1.00-12.15           N
ATOM   2910 1HD2 ASN A 174     -11.123 -12.351  23.243  1.00-12.15           H
ATOM   2911 2HD2 ASN A 174      -9.993 -13.149  22.160  1.00-12.15           H
ATOM   2912  N   SER A 175     -10.633 -12.882  16.818  1.00 32.63           N
ATOM   2913  H   SER A 175     -11.351 -13.577  16.978  1.00 32.63           H
ATOM   2914  CA  SER A 175      -9.696 -13.050  15.707  1.00 32.63           C
ATOM   2915  HA  SER A 175      -8.744 -12.585  15.960  1.00 32.63           H
ATOM   2916  C   SER A 175     -10.220 -12.365  14.455  1.00 32.63           C
ATOM   2917  O   SER A 175      -9.484 -11.614  13.808  1.00 32.63           O
ATOM   2918  CB  SER A 175      -9.440 -14.530  15.425  1.00 32.63           C
ATOM   2919 1HB  SER A 175      -8.855 -14.625  14.509  1.00 32.63           H
ATOM   2920 2HB  SER A 175      -8.867 -14.949  16.252  1.00 32.63           H
ATOM   2921  OG  SER A 175     -10.656 -15.252  15.300  1.00 32.63           O
ATOM   2922  HG  SER A 175     -11.040 -15.378  16.179  1.00 32.63           H
ATOM   2923  N   SER A 176     -11.490 -12.599  14.151  1.00 44.84           N
ATOM   2924  H   SER A 176     -12.047 -13.171  14.777  1.00 44.84           H
ATOM   2925  CA  SER A 176     -12.123 -12.157  12.910  1.00 44.84           C
ATOM   2926  HA  SER A 176     -13.123 -12.583  12.890  1.00 44.84           H
ATOM   2927  C   SER A 176     -11.414 -12.650  11.640  1.00 44.84           C
ATOM   2928  O   SER A 176     -10.361 -13.295  11.681  1.00 44.84           O
ATOM   2929  CB  SER A 176     -12.283 -10.635  12.895  1.00 44.84           C
ATOM   2930 1HB  SER A 176     -11.429 -10.198  12.376  1.00 44.84           H
ATOM   2931 2HB  SER A 176     -13.194 -10.377  12.358  1.00 44.84           H
ATOM   2932  OG  SER A 176     -12.336 -10.091  14.205  1.00 44.84           O
ATOM   2933  HG  SER A 176     -12.899 -10.645  14.762  1.00 44.84           H
ATOM   2934  N   ALA A 177     -12.005 -12.374  10.485  1.00  3.68           N
ATOM   2935  H   ALA A 177     -12.863 -11.845  10.464  1.00  3.68           H
ATOM   2936  CA  ALA A 177     -11.436 -12.843   9.226  1.00  3.68           C
ATOM   2937  HA  ALA A 177     -11.334 -13.927   9.278  1.00  3.68           H
ATOM   2938  C   ALA A 177     -10.038 -12.268   8.984  1.00  3.68           C
ATOM   2939  O   ALA A 177      -9.143 -12.985   8.551  1.00  3.68           O
ATOM   2940  CB  ALA A 177     -12.385 -12.494   8.068  1.00  3.68           C
ATOM   2941 1HB  ALA A 177     -13.354 -12.971   8.225  1.00  3.68           H
ATOM   2942 2HB  ALA A 177     -11.965 -12.863   7.131  1.00  3.68           H
ATOM   2943 3HB  ALA A 177     -12.518 -11.414   7.996  1.00  3.68           H
ATOM   2944  N   GLY A 178      -9.839 -10.993   9.286  1.00  6.99           N
ATOM   2945  H   GLY A 178     -10.596 -10.442   9.676  1.00  6.99           H
ATOM   2946  CA  GLY A 178      -8.559 -10.360   9.006  1.00  6.99           C
ATOM   2947 1HA  GLY A 178      -8.401 -10.400   7.928  1.00  6.99           H
ATOM   2948 2HA  GLY A 178      -8.610  -9.312   9.299  1.00  6.99           H
ATOM   2949  C   GLY A 178      -7.337 -10.985   9.656  1.00  6.99           C
ATOM   2950  O   GLY A 178      -6.313 -11.144   8.985  1.00  6.99           O
ATOM   2951  N   HIS A 179      -7.417 -11.391  10.918  1.00  7.25           N
ATOM   2952  H   HIS A 179      -8.266 -11.253  11.454  1.00  7.25           H
ATOM   2953  CA  HIS A 179      -6.274 -12.051  11.548  1.00  7.25           C
ATOM   2954  HA  HIS A 179      -5.385 -11.431  11.431  1.00  7.25           H
ATOM   2955  C   HIS A 179      -6.020 -13.390  10.882  1.00  7.25           C
ATOM   2956  O   HIS A 179      -4.888 -13.715  10.557  1.00  7.25           O
ATOM   2957  CB  HIS A 179      -6.515 -12.313  13.037  1.00  7.25           C
ATOM   2958 1HB  HIS A 179      -6.640 -11.362  13.555  1.00  7.25           H
ATOM   2959 2HB  HIS A 179      -7.434 -12.887  13.137  1.00  7.25           H
ATOM   2960  CG  HIS A 179      -5.424 -13.100  13.695  1.00  7.25           C
ATOM   2961  ND1 HIS A 179      -4.167 -12.616  13.967  1.00  7.25           N
ATOM   2962  HD1 HIS A 179      -3.833 -11.677  13.773  1.00  7.25           H
ATOM   2963  CD2 HIS A 179      -5.398 -14.396  14.108  1.00  7.25           C
ATOM   2964  HD2 HIS A 179      -6.223 -15.088  14.021  1.00  7.25           H
ATOM   2965  CE1 HIS A 179      -3.457 -13.594  14.531  1.00  7.25           C
ATOM   2966  HE1 HIS A 179      -2.431 -13.492  14.860  1.00  7.25           H
ATOM   2967  NE2 HIS A 179      -4.166 -14.699  14.649  1.00  7.25           N
ATOM   2968  N   ILE A 180      -7.070 -14.176  10.691  1.00 -6.73           N
ATOM   2969  H   ILE A 180      -8.000 -13.833  10.907  1.00 -6.73           H
ATOM   2970  CA  ILE A 180      -6.912 -15.557  10.238  1.00 -6.73           C
ATOM   2971  HA  ILE A 180      -6.160 -16.044  10.859  1.00 -6.73           H
ATOM   2972  C   ILE A 180      -6.404 -15.586   8.796  1.00 -6.73           C
ATOM   2973  O   ILE A 180      -5.499 -16.357   8.467  1.00 -6.73           O
ATOM   2974  CB  ILE A 180      -8.253 -16.332  10.395  1.00 -6.73           C
ATOM   2975  HB  ILE A 180      -9.025 -15.800   9.837  1.00 -6.73           H
ATOM   2976  CG1 ILE A 180      -8.648 -16.374  11.888  1.00 -6.73           C
ATOM   2977 1HG1 ILE A 180      -7.976 -17.063  12.401  1.00 -6.73           H
ATOM   2978 2HG1 ILE A 180      -8.509 -15.389  12.329  1.00 -6.73           H
ATOM   2979  CG2 ILE A 180      -8.140 -17.774   9.841  1.00 -6.73           C
ATOM   2980 1HG2 ILE A 180      -9.110 -18.270   9.890  1.00 -6.73           H
ATOM   2981 2HG2 ILE A 180      -7.412 -18.348  10.417  1.00 -6.73           H
ATOM   2982 3HG2 ILE A 180      -7.828 -17.759   8.797  1.00 -6.73           H
ATOM   2983  CD1 ILE A 180     -10.087 -16.788  12.179  1.00 -6.73           C
ATOM   2984 1HD1 ILE A 180     -10.233 -16.855  13.256  1.00 -6.73           H
ATOM   2985 2HD1 ILE A 180     -10.308 -17.755  11.732  1.00 -6.73           H
ATOM   2986 3HD1 ILE A 180     -10.770 -16.039  11.777  1.00 -6.73           H
ATOM   2987  N   ILE A 181      -6.925 -14.713   7.946  1.00 -7.14           N
ATOM   2988  H   ILE A 181      -7.681 -14.097   8.246  1.00 -7.14           H
ATOM   2989  CA  ILE A 181      -6.454 -14.628   6.564  1.00 -7.14           C
ATOM   2990  HA  ILE A 181      -6.496 -15.622   6.119  1.00 -7.14           H
ATOM   2991  C   ILE A 181      -4.987 -14.197   6.567  1.00 -7.14           C
ATOM   2992  O   ILE A 181      -4.187 -14.800   5.863  1.00 -7.14           O
ATOM   2993  CB  ILE A 181      -7.354 -13.684   5.704  1.00 -7.14           C
ATOM   2994  HB  ILE A 181      -7.461 -12.733   6.226  1.00 -7.14           H
ATOM   2995  CG1 ILE A 181      -8.746 -14.336   5.533  1.00 -7.14           C
ATOM   2996 1HG1 ILE A 181      -8.635 -15.226   4.914  1.00 -7.14           H
ATOM   2997 2HG1 ILE A 181      -9.107 -14.658   6.508  1.00 -7.14           H
ATOM   2998  CG2 ILE A 181      -6.728 -13.411   4.312  1.00 -7.14           C
ATOM   2999 1HG2 ILE A 181      -7.364 -12.738   3.736  1.00 -7.14           H
ATOM   3000 2HG2 ILE A 181      -6.604 -14.342   3.759  1.00 -7.14           H
ATOM   3001 3HG2 ILE A 181      -5.755 -12.931   4.418  1.00 -7.14           H
ATOM   3002  CD1 ILE A 181      -9.835 -13.447   4.908  1.00 -7.14           C
ATOM   3003 1HD1 ILE A 181     -10.789 -13.975   4.934  1.00 -7.14           H
ATOM   3004 2HD1 ILE A 181      -9.590 -13.220   3.869  1.00 -7.14           H
ATOM   3005 3HD1 ILE A 181      -9.926 -12.518   5.473  1.00 -7.14           H
ATOM   3006  N   ASN A 182      -4.576 -13.242   7.394  1.00  3.74           N
ATOM   3007  H   ASN A 182      -5.238 -12.763   7.998  1.00  3.74           H
ATOM   3008  CA  ASN A 182      -3.153 -12.884   7.445  1.00  3.74           C
ATOM   3009  HA  ASN A 182      -2.807 -12.666   6.432  1.00  3.74           H
ATOM   3010  C   ASN A 182      -2.275 -14.010   7.997  1.00  3.74           C
ATOM   3011  O   ASN A 182      -1.146 -14.204   7.552  1.00  3.74           O
ATOM   3012  CB  ASN A 182      -2.925 -11.648   8.320  1.00  3.74           C
ATOM   3013 1HB  ASN A 182      -3.492 -10.808   7.920  1.00  3.74           H
ATOM   3014 2HB  ASN A 182      -3.284 -11.861   9.326  1.00  3.74           H
ATOM   3015  CG  ASN A 182      -1.462 -11.273   8.408  1.00  3.74           C
ATOM   3016  OD1 ASN A 182      -0.860 -10.801   7.448  1.00  3.74           O
ATOM   3017  ND2 ASN A 182      -0.869 -11.505   9.550  1.00  3.74           N
ATOM   3018 1HD2 ASN A 182       0.109 -11.289   9.637  1.00  3.74           H
ATOM   3019 2HD2 ASN A 182      -1.378 -11.934  10.305  1.00  3.74           H
ATOM   3020  N   LEU A 183      -2.781 -14.747   8.975  1.00 -2.43           N
ATOM   3021  H   LEU A 183      -3.716 -14.542   9.324  1.00 -2.43           H
ATOM   3022  CA  LEU A 183      -2.026 -15.828   9.609  1.00 -2.43           C
ATOM   3023  HA  LEU A 183      -1.086 -15.426   9.986  1.00 -2.43           H
ATOM   3024  C   LEU A 183      -1.729 -16.912   8.573  1.00 -2.43           C
ATOM   3025  O   LEU A 183      -0.629 -17.455   8.498  1.00 -2.43           O
ATOM   3026  CB  LEU A 183      -2.854 -16.385  10.776  1.00 -2.43           C
ATOM   3027 1HB  LEU A 183      -3.301 -15.538  11.293  1.00 -2.43           H
ATOM   3028 2HB  LEU A 183      -3.668 -16.972  10.352  1.00 -2.43           H
ATOM   3029  CG  LEU A 183      -2.168 -17.234  11.850  1.00 -2.43           C
ATOM   3030  HG  LEU A 183      -1.605 -18.029  11.364  1.00 -2.43           H
ATOM   3031  CD1 LEU A 183      -1.217 -16.388  12.691  1.00 -2.43           C
ATOM   3032 1HD1 LEU A 183      -0.810 -16.986  13.503  1.00 -2.43           H
ATOM   3033 2HD1 LEU A 183      -1.748 -15.533  13.111  1.00 -2.43           H
ATOM   3034 3HD1 LEU A 183      -0.394 -16.032  12.074  1.00 -2.43           H
ATOM   3035  CD2 LEU A 183      -3.214 -17.866  12.771  1.00 -2.43           C
ATOM   3036 1HD2 LEU A 183      -2.723 -18.513  13.496  1.00 -2.43           H
ATOM   3037 2HD2 LEU A 183      -3.912 -18.463  12.185  1.00 -2.43           H
ATOM   3038 3HD2 LEU A 183      -3.768 -17.089  13.300  1.00 -2.43           H
ATOM   3039  N   LEU A 184      -2.706 -17.181   7.721  1.00  7.79           N
ATOM   3040  H   LEU A 184      -3.610 -16.728   7.835  1.00  7.79           H
ATOM   3041  CA  LEU A 184      -2.512 -18.116   6.621  1.00  7.79           C
ATOM   3042  HA  LEU A 184      -2.016 -19.010   7.000  1.00  7.79           H
ATOM   3043  C   LEU A 184      -1.648 -17.545   5.493  1.00  7.79           C
ATOM   3044  O   LEU A 184      -0.708 -18.185   5.032  1.00  7.79           O
ATOM   3045  CB  LEU A 184      -3.887 -18.499   6.064  1.00  7.79           C
ATOM   3046 1HB  LEU A 184      -4.477 -18.916   6.881  1.00  7.79           H
ATOM   3047 2HB  LEU A 184      -4.383 -17.587   5.732  1.00  7.79           H
ATOM   3048  CG  LEU A 184      -3.916 -19.487   4.889  1.00  7.79           C
ATOM   3049  HG  LEU A 184      -3.380 -19.049   4.048  1.00  7.79           H
ATOM   3050  CD1 LEU A 184      -3.268 -20.821   5.229  1.00  7.79           C
ATOM   3051 1HD1 LEU A 184      -3.403 -21.516   4.399  1.00  7.79           H
ATOM   3052 2HD1 LEU A 184      -3.722 -21.240   6.126  1.00  7.79           H
ATOM   3053 3HD1 LEU A 184      -2.199 -20.684   5.390  1.00  7.79           H
ATOM   3054  CD2 LEU A 184      -5.356 -19.708   4.466  1.00  7.79           C
ATOM   3055 1HD2 LEU A 184      -5.378 -20.387   3.616  1.00  7.79           H
ATOM   3056 2HD2 LEU A 184      -5.807 -18.762   4.171  1.00  7.79           H
ATOM   3057 3HD2 LEU A 184      -5.926 -20.144   5.287  1.00  7.79           H
ATOM   3058  N   SER A 185      -1.983 -16.349   5.035  1.00 14.84           N
ATOM   3059  H   SER A 185      -2.747 -15.843   5.478  1.00 14.84           H
ATOM   3060  CA  SER A 185      -1.347 -15.757   3.856  1.00 14.84           C
ATOM   3061  HA  SER A 185      -1.406 -16.468   3.032  1.00 14.84           H
ATOM   3062  C   SER A 185       0.119 -15.417   4.087  1.00 14.84           C
ATOM   3063  O   SER A 185       0.967 -15.657   3.235  1.00 14.84           O
ATOM   3064  CB  SER A 185      -2.103 -14.484   3.467  1.00 14.84           C
ATOM   3065 1HB  SER A 185      -3.164 -14.715   3.381  1.00 14.84           H
ATOM   3066 2HB  SER A 185      -1.973 -13.737   4.251  1.00 14.84           H
ATOM   3067  OG  SER A 185      -1.658 -13.949   2.235  1.00 14.84           O
ATOM   3068  HG  SER A 185      -2.030 -13.061   2.144  1.00 14.84           H
ATOM   3069  N   THR A 186       0.425 -14.877   5.256  1.00  5.36           N
ATOM   3070  H   THR A 186      -0.302 -14.727   5.949  1.00  5.36           H
ATOM   3071  CA  THR A 186       1.783 -14.445   5.565  1.00  5.36           C
ATOM   3072  HA  THR A 186       2.347 -14.336   4.640  1.00  5.36           H
ATOM   3073  C   THR A 186       2.509 -15.441   6.447  1.00  5.36           C
ATOM   3074  O   THR A 186       3.570 -15.943   6.085  1.00  5.36           O
ATOM   3075  CB  THR A 186       1.753 -13.079   6.291  1.00  5.36           C
ATOM   3076  HB  THR A 186       1.249 -13.190   7.251  1.00  5.36           H
ATOM   3077  OG1 THR A 186       1.019 -12.148   5.493  1.00  5.36           O
ATOM   3078  HG1 THR A 186       0.489 -11.606   6.088  1.00  5.36           H
ATOM   3079  CG2 THR A 186       3.138 -12.503   6.524  1.00  5.36           C
ATOM   3080 1HG2 THR A 186       3.041 -11.499   6.931  1.00  5.36           H
ATOM   3081 2HG2 THR A 186       3.687 -12.458   5.583  1.00  5.36           H
ATOM   3082 3HG2 THR A 186       3.680 -13.122   7.239  1.00  5.36           H
ATOM   3083  N   ASP A 187       1.977 -15.703   7.631  1.00-15.01           N
ATOM   3084  H   ASP A 187       1.045 -15.380   7.861  1.00-15.01           H
ATOM   3085  CA  ASP A 187       2.788 -16.352   8.659  1.00-15.01           C
ATOM   3086  HA  ASP A 187       3.759 -15.860   8.686  1.00-15.01           H
ATOM   3087  C   ASP A 187       3.063 -17.809   8.326  1.00-15.01           C
ATOM   3088  O   ASP A 187       4.174 -18.288   8.542  1.00-15.01           O
ATOM   3089  CB  ASP A 187       2.144 -16.211  10.040  1.00-15.01           C
ATOM   3090 1HB  ASP A 187       1.090 -16.466   9.983  1.00-15.01           H
ATOM   3091 2HB  ASP A 187       2.629 -16.905  10.723  1.00-15.01           H
ATOM   3092  CG  ASP A 187       2.295 -14.816  10.609  1.00-15.01           C
ATOM   3093  OD1 ASP A 187       3.253 -14.104  10.235  1.00-15.01           O
ATOM   3094  OD2 ASP A 187       1.502 -14.423  11.483  1.00-15.01           O
ATOM   3095  N   ALA A 188       2.095 -18.497   7.736  1.00  1.53           N
ATOM   3096  H   ALA A 188       1.174 -18.082   7.626  1.00  1.53           H
ATOM   3097  CA  ALA A 188       2.342 -19.856   7.269  1.00  1.53           C
ATOM   3098  HA  ALA A 188       2.829 -20.406   8.074  1.00  1.53           H
ATOM   3099  C   ALA A 188       3.281 -19.868   6.052  1.00  1.53           C
ATOM   3100  O   ALA A 188       4.195 -20.689   5.971  1.00  1.53           O
ATOM   3101  CB  ALA A 188       1.011 -20.546   6.940  1.00  1.53           C
ATOM   3102 1HB  ALA A 188       0.332 -20.470   7.790  1.00  1.53           H
ATOM   3103 2HB  ALA A 188       1.191 -21.598   6.718  1.00  1.53           H
ATOM   3104 3HB  ALA A 188       0.549 -20.077   6.071  1.00  1.53           H
ATOM   3105  N   GLN A 189       3.057 -18.970   5.099  1.00  9.17           N
ATOM   3106  H   GLN A 189       2.314 -18.293   5.218  1.00  9.17           H
ATOM   3107  CA  GLN A 189       3.838 -18.960   3.856  1.00  9.17           C
ATOM   3108  HA  GLN A 189       3.749 -19.936   3.387  1.00  9.17           H
ATOM   3109  C   GLN A 189       5.321 -18.697   4.110  1.00  9.17           C
ATOM   3110  O   GLN A 189       6.198 -19.291   3.474  1.00  9.17           O
ATOM   3111  CB  GLN A 189       3.295 -17.905   2.880  1.00  9.17           C
ATOM   3112 1HB  GLN A 189       2.218 -18.044   2.785  1.00  9.17           H
ATOM   3113 2HB  GLN A 189       3.490 -16.916   3.296  1.00  9.17           H
ATOM   3114  CG  GLN A 189       3.931 -17.998   1.484  1.00  9.17           C
ATOM   3115 1HG  GLN A 189       5.012 -17.932   1.594  1.00  9.17           H
ATOM   3116 2HG  GLN A 189       3.693 -18.970   1.053  1.00  9.17           H
ATOM   3117  CD  GLN A 189       3.525 -16.916   0.493  1.00  9.17           C
ATOM   3118  OE1 GLN A 189       4.152 -16.794  -0.555  1.00  9.17           O
ATOM   3119  NE2 GLN A 189       2.535 -16.119   0.797  1.00  9.17           N
ATOM   3120 1HE2 GLN A 189       2.275 -15.404   0.142  1.00  9.17           H
ATOM   3121 2HE2 GLN A 189       2.044 -16.200   1.681  1.00  9.17           H
ATOM   3122  N   ARG A 190       5.611 -17.844   5.085  1.00  3.66           N
ATOM   3123  H   ARG A 190       4.850 -17.418   5.614  1.00  3.66           H
ATOM   3124  CA  ARG A 190       6.992 -17.477   5.405  1.00  3.66           C
ATOM   3125  HA  ARG A 190       7.436 -16.979   4.543  1.00  3.66           H
ATOM   3126  C   ARG A 190       7.893 -18.650   5.733  1.00  3.66           C
ATOM   3127  O   ARG A 190       9.103 -18.538   5.557  1.00  3.66           O
ATOM   3128  CB  ARG A 190       7.019 -16.532   6.605  1.00  3.66           C
ATOM   3129 1HB  ARG A 190       6.265 -16.859   7.321  1.00  3.66           H
ATOM   3130 2HB  ARG A 190       7.996 -16.616   7.082  1.00  3.66           H
ATOM   3131  CG  ARG A 190       6.802 -15.069   6.278  1.00  3.66           C
ATOM   3132 1HG  ARG A 190       7.635 -14.708   5.674  1.00  3.66           H
ATOM   3133 2HG  ARG A 190       5.870 -14.934   5.731  1.00  3.66           H
ATOM   3134  CD  ARG A 190       6.747 -14.306   7.582  1.00  3.66           C
ATOM   3135 1HD  ARG A 190       5.870 -14.637   8.143  1.00  3.66           H
ATOM   3136 2HD  ARG A 190       7.640 -14.545   8.161  1.00  3.66           H
ATOM   3137  NE  ARG A 190       6.686 -12.849   7.401  1.00  3.66           N
ATOM   3138  HE  ARG A 190       6.688 -12.503   6.452  1.00  3.66           H
ATOM   3139  CZ  ARG A 190       6.665 -11.955   8.380  1.00  3.66           C
ATOM   3140  NH1 ARG A 190       6.723 -10.686   8.091  1.00  3.66           N
ATOM   3141 1HH1 ARG A 190       6.669 -10.375   7.136  1.00  3.66           H
ATOM   3142 2HH1 ARG A 190       6.816 -10.018   8.839  1.00  3.66           H
ATOM   3143  NH2 ARG A 190       6.651 -12.276   9.646  1.00  3.66           N
ATOM   3144 1HH2 ARG A 190       6.539 -13.238   9.928  1.00  3.66           H
ATOM   3145 2HH2 ARG A 190       6.785 -11.556  10.345  1.00  3.66           H
ATOM   3146  N   PHE A 191       7.355 -19.763   6.206  1.00 16.46           N
ATOM   3147  H   PHE A 191       6.348 -19.848   6.298  1.00 16.46           H
ATOM   3148  CA  PHE A 191       8.214 -20.866   6.617  1.00 16.46           C
ATOM   3149  HA  PHE A 191       8.936 -20.474   7.331  1.00 16.46           H
ATOM   3150  C   PHE A 191       9.020 -21.496   5.493  1.00 16.46           C
ATOM   3151  O   PHE A 191      10.158 -21.895   5.723  1.00 16.46           O
ATOM   3152  CB  PHE A 191       7.389 -21.949   7.304  1.00 16.46           C
ATOM   3153 1HB  PHE A 191       6.642 -22.327   6.605  1.00 16.46           H
ATOM   3154 2HB  PHE A 191       8.056 -22.769   7.566  1.00 16.46           H
ATOM   3155  CG  PHE A 191       6.699 -21.474   8.552  1.00 16.46           C
ATOM   3156  CD1 PHE A 191       5.340 -21.748   8.759  1.00 16.46           C
ATOM   3157  HD1 PHE A 191       4.782 -22.295   8.016  1.00 16.46           H
ATOM   3158  CD2 PHE A 191       7.407 -20.758   9.535  1.00 16.46           C
ATOM   3159  HD2 PHE A 191       8.458 -20.555   9.408  1.00 16.46           H
ATOM   3160  CE1 PHE A 191       4.691 -21.323   9.936  1.00 16.46           C
ATOM   3161  HE1 PHE A 191       3.650 -21.553  10.085  1.00 16.46           H
ATOM   3162  CE2 PHE A 191       6.754 -20.285  10.694  1.00 16.46           C
ATOM   3163  HE2 PHE A 191       7.292 -19.689  11.412  1.00 16.46           H
ATOM   3164  CZ  PHE A 191       5.400 -20.583  10.905  1.00 16.46           C
ATOM   3165  HZ  PHE A 191       4.903 -20.239  11.799  1.00 16.46           H
ATOM   3166  N   GLU A 192       8.474 -21.567   4.288  1.00 12.57           N
ATOM   3167  H   GLU A 192       7.545 -21.193   4.119  1.00 12.57           H
ATOM   3168  CA  GLU A 192       9.200 -22.200   3.186  1.00 12.57           C
ATOM   3169  HA  GLU A 192       9.574 -23.170   3.507  1.00 12.57           H
ATOM   3170  C   GLU A 192      10.399 -21.347   2.802  1.00 12.57           C
ATOM   3171  O   GLU A 192      11.514 -21.846   2.653  1.00 12.57           O
ATOM   3172  CB  GLU A 192       8.276 -22.392   1.983  1.00 12.57           C
ATOM   3173 1HB  GLU A 192       7.710 -21.473   1.830  1.00 12.57           H
ATOM   3174 2HB  GLU A 192       8.880 -22.587   1.099  1.00 12.57           H
ATOM   3175  CG  GLU A 192       7.325 -23.556   2.187  1.00 12.57           C
ATOM   3176 1HG  GLU A 192       7.918 -24.465   2.277  1.00 12.57           H
ATOM   3177 2HG  GLU A 192       6.782 -23.403   3.120  1.00 12.57           H
ATOM   3178  CD  GLU A 192       6.309 -23.739   1.075  1.00 12.57           C
ATOM   3179  OE1 GLU A 192       5.792 -22.734   0.550  1.00 12.57           O
ATOM   3180  OE2 GLU A 192       5.867 -24.885   0.848  1.00 12.57           O
ATOM   3181  N   LEU A 193      10.173 -20.044   2.711  1.00 -8.68           N
ATOM   3182  H   LEU A 193       9.238 -19.691   2.859  1.00 -8.68           H
ATOM   3183  CA  LEU A 193      11.238 -19.111   2.363  1.00 -8.68           C
ATOM   3184  HA  LEU A 193      11.722 -19.457   1.449  1.00 -8.68           H
ATOM   3185  C   LEU A 193      12.283 -19.059   3.473  1.00 -8.68           C
ATOM   3186  O   LEU A 193      13.481 -19.102   3.228  1.00 -8.68           O
ATOM   3187  CB  LEU A 193      10.625 -17.725   2.132  1.00 -8.68           C
ATOM   3188 1HB  LEU A 193       9.821 -17.840   1.405  1.00 -8.68           H
ATOM   3189 2HB  LEU A 193      10.175 -17.399   3.069  1.00 -8.68           H
ATOM   3190  CG  LEU A 193      11.537 -16.591   1.639  1.00 -8.68           C
ATOM   3191  HG  LEU A 193      12.328 -16.433   2.371  1.00 -8.68           H
ATOM   3192  CD1 LEU A 193      12.177 -16.894   0.284  1.00 -8.68           C
ATOM   3193 1HD1 LEU A 193      12.760 -16.034  -0.046  1.00 -8.68           H
ATOM   3194 2HD1 LEU A 193      11.408 -17.113  -0.458  1.00 -8.68           H
ATOM   3195 3HD1 LEU A 193      12.849 -17.748   0.374  1.00 -8.68           H
ATOM   3196  CD2 LEU A 193      10.713 -15.312   1.534  1.00 -8.68           C
ATOM   3197 1HD2 LEU A 193      11.351 -14.493   1.202  1.00 -8.68           H
ATOM   3198 2HD2 LEU A 193      10.303 -15.054   2.510  1.00 -8.68           H
ATOM   3199 3HD2 LEU A 193       9.897 -15.443   0.820  1.00 -8.68           H
ATOM   3200  N   THR A 194      11.826 -19.008   4.715  1.00 -6.15           N
ATOM   3201  H   THR A 194      10.822 -19.014   4.870  1.00 -6.15           H
ATOM   3202  CA  THR A 194      12.725 -18.908   5.864  1.00 -6.15           C
ATOM   3203  HA  THR A 194      13.348 -18.021   5.750  1.00 -6.15           H
ATOM   3204  C   THR A 194      13.647 -20.109   5.979  1.00 -6.15           C
ATOM   3205  O   THR A 194      14.815 -19.942   6.312  1.00 -6.15           O
ATOM   3206  CB  THR A 194      11.923 -18.779   7.175  1.00 -6.15           C
ATOM   3207  HB  THR A 194      11.252 -19.633   7.274  1.00 -6.15           H
ATOM   3208  OG1 THR A 194      11.152 -17.577   7.124  1.00 -6.15           O
ATOM   3209  HG1 THR A 194      10.478 -17.690   6.438  1.00 -6.15           H
ATOM   3210  CG2 THR A 194      12.808 -18.705   8.413  1.00 -6.15           C
ATOM   3211 1HG2 THR A 194      12.224 -18.350   9.260  1.00 -6.15           H
ATOM   3212 2HG2 THR A 194      13.638 -18.022   8.235  1.00 -6.15           H
ATOM   3213 3HG2 THR A 194      13.203 -19.694   8.643  1.00 -6.15           H
ATOM   3214  N   PHE A 195      13.169 -21.312   5.694  1.00 30.02           N
ATOM   3215  H   PHE A 195      12.210 -21.420   5.370  1.00 30.02           H
ATOM   3216  CA  PHE A 195      13.997 -22.506   5.864  1.00 30.02           C
ATOM   3217  HA  PHE A 195      14.295 -22.565   6.910  1.00 30.02           H
ATOM   3218  C   PHE A 195      15.282 -22.489   5.033  1.00 30.02           C
ATOM   3219  O   PHE A 195      16.316 -23.025   5.456  1.00 30.02           O
ATOM   3220  CB  PHE A 195      13.179 -23.754   5.536  1.00 30.02           C
ATOM   3221 1HB  PHE A 195      12.257 -23.457   5.039  1.00 30.02           H
ATOM   3222 2HB  PHE A 195      13.747 -24.367   4.841  1.00 30.02           H
ATOM   3223  CG  PHE A 195      12.848 -24.587   6.744  1.00 30.02           C
ATOM   3224  CD1 PHE A 195      11.539 -24.623   7.252  1.00 30.02           C
ATOM   3225  HD1 PHE A 195      10.767 -24.026   6.791  1.00 30.02           H
ATOM   3226  CD2 PHE A 195      13.845 -25.351   7.376  1.00 30.02           C
ATOM   3227  HD2 PHE A 195      14.863 -25.314   7.017  1.00 30.02           H
ATOM   3228  CE1 PHE A 195      11.208 -25.453   8.349  1.00 30.02           C
ATOM   3229  HE1 PHE A 195      10.189 -25.505   8.699  1.00 30.02           H
ATOM   3230  CE2 PHE A 195      13.533 -26.169   8.486  1.00 30.02           C
ATOM   3231  HE2 PHE A 195      14.305 -26.759   8.956  1.00 30.02           H
ATOM   3232  CZ  PHE A 195      12.210 -26.222   8.973  1.00 30.02           C
ATOM   3233  HZ  PHE A 195      11.968 -26.854   9.815  1.00 30.02           H
ATOM   3234  N   MET A 196      15.241 -21.808   3.894  1.00 19.17           N
ATOM   3235  H   MET A 196      14.374 -21.360   3.614  1.00 19.17           H
ATOM   3236  CA  MET A 196      16.412 -21.651   3.032  1.00 19.17           C
ATOM   3237  HA  MET A 196      16.778 -22.633   2.732  1.00 19.17           H
ATOM   3238  C   MET A 196      17.516 -20.910   3.784  1.00 19.17           C
ATOM   3239  O   MET A 196      18.649 -21.374   3.883  1.00 19.17           O
ATOM   3240  CB  MET A 196      16.024 -20.837   1.792  1.00 19.17           C
ATOM   3241 1HB  MET A 196      15.687 -19.855   2.120  1.00 19.17           H
ATOM   3242 2HB  MET A 196      16.904 -20.702   1.166  1.00 19.17           H
ATOM   3243  CG  MET A 196      14.908 -21.452   0.961  1.00 19.17           C
ATOM   3244 1HG  MET A 196      15.279 -22.353   0.473  1.00 19.17           H
ATOM   3245 2HG  MET A 196      14.081 -21.725   1.616  1.00 19.17           H
ATOM   3246  SD  MET A 196      14.260 -20.303  -0.277  1.00 19.17           S
ATOM   3247  CE  MET A 196      15.594 -20.144  -1.463  1.00 19.17           C
ATOM   3248 1HE  MET A 196      15.282 -19.483  -2.273  1.00 19.17           H
ATOM   3249 2HE  MET A 196      15.837 -21.121  -1.877  1.00 19.17           H
ATOM   3250 3HE  MET A 196      16.474 -19.717  -0.984  1.00 19.17           H
ATOM   3251  N   PHE A 197      17.156 -19.779   4.370  1.00  7.73           N
ATOM   3252  H   PHE A 197      16.199 -19.463   4.288  1.00  7.73           H
ATOM   3253  CA  PHE A 197      18.103 -18.955   5.118  1.00  7.73           C
ATOM   3254  HA  PHE A 197      19.002 -18.805   4.523  1.00  7.73           H
ATOM   3255  C   PHE A 197      18.497 -19.647   6.414  1.00  7.73           C
ATOM   3256  O   PHE A 197      19.660 -19.668   6.797  1.00  7.73           O
ATOM   3257  CB  PHE A 197      17.469 -17.594   5.437  1.00  7.73           C
ATOM   3258 1HB  PHE A 197      16.574 -17.749   6.039  1.00  7.73           H
ATOM   3259 2HB  PHE A 197      18.177 -17.010   6.019  1.00  7.73           H
ATOM   3260  CG  PHE A 197      17.094 -16.801   4.215  1.00  7.73           C
ATOM   3261  CD1 PHE A 197      15.856 -16.999   3.587  1.00  7.73           C
ATOM   3262  HD1 PHE A 197      15.140 -17.672   4.026  1.00  7.73           H
ATOM   3263  CD2 PHE A 197      17.981 -15.860   3.677  1.00  7.73           C
ATOM   3264  HD2 PHE A 197      18.904 -15.644   4.189  1.00  7.73           H
ATOM   3265  CE1 PHE A 197      15.533 -16.328   2.384  1.00  7.73           C
ATOM   3266  HE1 PHE A 197      14.586 -16.511   1.899  1.00  7.73           H
ATOM   3267  CE2 PHE A 197      17.679 -15.176   2.474  1.00  7.73           C
ATOM   3268  HE2 PHE A 197      18.379 -14.464   2.062  1.00  7.73           H
ATOM   3269  CZ  PHE A 197      16.450 -15.416   1.823  1.00  7.73           C
ATOM   3270  HZ  PHE A 197      16.207 -14.894   0.908  1.00  7.73           H
ATOM   3271  N   LEU A 198      17.516 -20.232   7.083  1.00  2.21           N
ATOM   3272  H   LEU A 198      16.582 -20.246   6.679  1.00  2.21           H
ATOM   3273  CA  LEU A 198      17.703 -20.765   8.426  1.00  2.21           C
ATOM   3274  HA  LEU A 198      18.058 -19.955   9.057  1.00  2.21           H
ATOM   3275  C   LEU A 198      18.740 -21.871   8.509  1.00  2.21           C
ATOM   3276  O   LEU A 198      19.618 -21.827   9.374  1.00  2.21           O
ATOM   3277  CB  LEU A 198      16.358 -21.260   8.966  1.00  2.21           C
ATOM   3278 1HB  LEU A 198      15.647 -20.440   8.882  1.00  2.21           H
ATOM   3279 2HB  LEU A 198      16.017 -22.064   8.316  1.00  2.21           H
ATOM   3280  CG  LEU A 198      16.300 -21.781  10.411  1.00  2.21           C
ATOM   3281  HG  LEU A 198      16.969 -22.635  10.504  1.00  2.21           H
ATOM   3282  CD1 LEU A 198      16.707 -20.732  11.446  1.00  2.21           C
ATOM   3283 1HD1 LEU A 198      16.589 -21.144  12.448  1.00  2.21           H
ATOM   3284 2HD1 LEU A 198      16.085 -19.842  11.345  1.00  2.21           H
ATOM   3285 3HD1 LEU A 198      17.752 -20.460  11.304  1.00  2.21           H
ATOM   3286  CD2 LEU A 198      14.880 -22.252  10.695  1.00  2.21           C
ATOM   3287 1HD2 LEU A 198      14.829 -22.661  11.704  1.00  2.21           H
ATOM   3288 2HD2 LEU A 198      14.604 -23.041   9.994  1.00  2.21           H
ATOM   3289 3HD2 LEU A 198      14.177 -21.422  10.609  1.00  2.21           H
ATOM   3290  N   HIS A 199      18.678 -22.857   7.628  1.00 12.93           N
ATOM   3291  H   HIS A 199      17.952 -22.878   6.920  1.00 12.93           H
ATOM   3292  CA  HIS A 199      19.652 -23.938   7.731  1.00 12.93           C
ATOM   3293  HA  HIS A 199      19.752 -24.192   8.787  1.00 12.93           H
ATOM   3294  C   HIS A 199      21.017 -23.480   7.220  1.00 12.93           C
ATOM   3295  O   HIS A 199      22.050 -23.870   7.759  1.00 12.93           O
ATOM   3296  CB  HIS A 199      19.198 -25.204   6.998  1.00 12.93           C
ATOM   3297 1HB  HIS A 199      19.736 -26.051   7.426  1.00 12.93           H
ATOM   3298 2HB  HIS A 199      18.132 -25.356   7.167  1.00 12.93           H
ATOM   3299  CG  HIS A 199      19.485 -25.191   5.531  1.00 12.93           C
ATOM   3300  ND1 HIS A 199      18.841 -24.396   4.615  1.00 12.93           N
ATOM   3301  HD1 HIS A 199      18.078 -23.749   4.803  1.00 12.93           H
ATOM   3302  CD2 HIS A 199      20.411 -25.879   4.811  1.00 12.93           C
ATOM   3303  HD2 HIS A 199      21.114 -26.588   5.223  1.00 12.93           H
ATOM   3304  CE1 HIS A 199      19.372 -24.632   3.417  1.00 12.93           C
ATOM   3305  HE1 HIS A 199      19.062 -24.140   2.507  1.00 12.93           H
ATOM   3306  NE2 HIS A 199      20.315 -25.549   3.481  1.00 12.93           N
ATOM   3307  N   TYR A 200      21.053 -22.628   6.203  1.00 25.47           N
ATOM   3308  H   TYR A 200      20.199 -22.267   5.797  1.00 25.47           H
ATOM   3309  CA  TYR A 200      22.330 -22.280   5.590  1.00 25.47           C
ATOM   3310  HA  TYR A 200      22.941 -23.179   5.594  1.00 25.47           H
ATOM   3311  C   TYR A 200      23.072 -21.228   6.412  1.00 25.47           C
ATOM   3312  O   TYR A 200      24.288 -21.121   6.345  1.00 25.47           O
ATOM   3313  CB  TYR A 200      22.142 -21.901   4.122  1.00 25.47           C
ATOM   3314 1HB  TYR A 200      21.219 -22.356   3.767  1.00 25.47           H
ATOM   3315 2HB  TYR A 200      22.049 -20.825   4.033  1.00 25.47           H
ATOM   3316  CG  TYR A 200      23.270 -22.402   3.239  1.00 25.47           C
ATOM   3317  CD1 TYR A 200      23.334 -23.761   2.866  1.00 25.47           C
ATOM   3318  HD1 TYR A 200      22.572 -24.447   3.203  1.00 25.47           H
ATOM   3319  CD2 TYR A 200      24.282 -21.537   2.782  1.00 25.47           C
ATOM   3320  HD2 TYR A 200      24.252 -20.491   3.051  1.00 25.47           H
ATOM   3321  CE1 TYR A 200      24.388 -24.251   2.050  1.00 25.47           C
ATOM   3322  HE1 TYR A 200      24.432 -25.298   1.781  1.00 25.47           H
ATOM   3323  CE2 TYR A 200      25.340 -22.024   1.955  1.00 25.47           C
ATOM   3324  HE2 TYR A 200      26.113 -21.358   1.604  1.00 25.47           H
ATOM   3325  CZ  TYR A 200      25.374 -23.377   1.595  1.00 25.47           C
ATOM   3326  OH  TYR A 200      26.374 -23.860   0.791  1.00 25.47           O
ATOM   3327  HH  TYR A 200      26.352 -24.826   0.699  1.00 25.47           H
ATOM   3328  N   ALA A 201      22.367 -20.574   7.326  1.00 21.99           N
ATOM   3329  H   ALA A 201      21.351 -20.602   7.287  1.00 21.99           H
ATOM   3330  CA  ALA A 201      22.995 -19.791   8.389  1.00 21.99           C
ATOM   3331  HA  ALA A 201      23.766 -19.164   7.938  1.00 21.99           H
ATOM   3332  C   ALA A 201      23.673 -20.649   9.473  1.00 21.99           C
ATOM   3333  O   ALA A 201      24.276 -20.108  10.402  1.00 21.99           O
ATOM   3334  CB  ALA A 201      21.952 -18.874   9.019  1.00 21.99           C
ATOM   3335 1HB  ALA A 201      21.496 -18.260   8.242  1.00 21.99           H
ATOM   3336 2HB  ALA A 201      22.424 -18.222   9.754  1.00 21.99           H
ATOM   3337 3HB  ALA A 201      21.174 -19.467   9.503  1.00 21.99           H
ATOM   3338  N   TRP A 202      23.580 -21.971   9.382  1.00 40.22           N
ATOM   3339  H   TRP A 202      22.935 -22.381   8.714  1.00 40.22           H
ATOM   3340  CA  TRP A 202      24.444 -22.870  10.156  1.00 40.22           C
ATOM   3341  HA  TRP A 202      24.881 -22.330  10.993  1.00 40.22           H
ATOM   3342  C   TRP A 202      25.590 -23.376   9.276  1.00 40.22           C
ATOM   3343  O   TRP A 202      26.729 -23.476   9.729  1.00 40.22           O
ATOM   3344  CB  TRP A 202      23.640 -24.048  10.716  1.00 40.22           C
ATOM   3345 1HB  TRP A 202      22.796 -23.656  11.280  1.00 40.22           H
ATOM   3346 2HB  TRP A 202      23.255 -24.642   9.889  1.00 40.22           H
ATOM   3347  CG  TRP A 202      24.446 -24.947  11.619  1.00 40.22           C
ATOM   3348  CD1 TRP A 202      25.073 -24.603  12.779  1.00 40.22           C
ATOM   3349  HD1 TRP A 202      25.075 -23.603  13.197  1.00 40.22           H
ATOM   3350  CD2 TRP A 202      24.695 -26.357  11.457  1.00 40.22           C
ATOM   3351  NE1 TRP A 202      25.697 -25.678  13.352  1.00 40.22           N
ATOM   3352  HE1 TRP A 202      26.246 -25.635  14.204  1.00 40.22           H
ATOM   3353  CE2 TRP A 202      25.459 -26.783  12.583  1.00 40.22           C
ATOM   3354  CE3 TRP A 202      24.313 -27.315  10.497  1.00 40.22           C
ATOM   3355  HE3 TRP A 202      23.724 -27.023   9.640  1.00 40.22           H
ATOM   3356  CZ2 TRP A 202      25.845 -28.128  12.769  1.00 40.22           C
ATOM   3357  HZ2 TRP A 202      26.423 -28.423  13.633  1.00 40.22           H
ATOM   3358  CZ3 TRP A 202      24.708 -28.671  10.674  1.00 40.22           C
ATOM   3359  HZ3 TRP A 202      24.428 -29.414   9.941  1.00 40.22           H
ATOM   3360  CH2 TRP A 202      25.473 -29.057  11.814  1.00 40.22           C
ATOM   3361  HH2 TRP A 202      25.771 -30.090  11.931  1.00 40.22           H
ATOM   3362  N   VAL A 203      25.306 -23.630   8.005  1.00  1.66           N
ATOM   3363  H   VAL A 203      24.360 -23.523   7.670  1.00  1.66           H
ATOM   3364  CA  VAL A 203      26.331 -24.104   7.069  1.00  1.66           C
ATOM   3365  HA  VAL A 203      26.810 -24.978   7.509  1.00  1.66           H
ATOM   3366  C   VAL A 203      27.404 -23.042   6.828  1.00  1.66           C
ATOM   3367  O   VAL A 203      28.592 -23.325   6.926  1.00  1.66           O
ATOM   3368  CB  VAL A 203      25.710 -24.504   5.693  1.00  1.66           C
ATOM   3369  HB  VAL A 203      25.289 -23.614   5.227  1.00  1.66           H
ATOM   3370  CG1 VAL A 203      26.765 -25.097   4.752  1.00  1.66           C
ATOM   3371 1HG1 VAL A 203      26.290 -25.476   3.845  1.00  1.66           H
ATOM   3372 2HG1 VAL A 203      27.302 -25.910   5.240  1.00  1.66           H
ATOM   3373 3HG1 VAL A 203      27.468 -24.320   4.464  1.00  1.66           H
ATOM   3374  CG2 VAL A 203      24.577 -25.511   5.881  1.00  1.66           C
ATOM   3375 1HG2 VAL A 203      24.224 -25.853   4.908  1.00  1.66           H
ATOM   3376 2HG2 VAL A 203      23.742 -25.057   6.404  1.00  1.66           H
ATOM   3377 3HG2 VAL A 203      24.933 -26.364   6.451  1.00  1.66           H
ATOM   3378  N   GLY A 204      26.991 -21.811   6.559  1.00 10.45           N
ATOM   3379  H   GLY A 204      25.994 -21.611   6.531  1.00 10.45           H
ATOM   3380  CA  GLY A 204      27.921 -20.728   6.272  1.00 10.45           C
ATOM   3381 1HA  GLY A 204      28.448 -20.966   5.349  1.00 10.45           H
ATOM   3382 2HA  GLY A 204      27.356 -19.808   6.116  1.00 10.45           H
ATOM   3383  C   GLY A 204      28.969 -20.485   7.341  1.00 10.45           C
ATOM   3384  O   GLY A 204      30.151 -20.554   7.016  1.00 10.45           O
ATOM   3385  N   PRO A 205      28.616 -20.254   8.618  1.00  6.64           N
ATOM   3386  CA  PRO A 205      29.708 -20.121   9.592  1.00  6.64           C
ATOM   3387  HA  PRO A 205      30.296 -19.232   9.364  1.00  6.64           H
ATOM   3388  C   PRO A 205      30.647 -21.323   9.705  1.00  6.64           C
ATOM   3389  O   PRO A 205      31.826 -21.145   9.995  1.00  6.64           O
ATOM   3390  CB  PRO A 205      28.963 -19.935  10.918  1.00  6.64           C
ATOM   3391 1HB  PRO A 205      28.820 -20.897  11.410  1.00  6.64           H
ATOM   3392 2HB  PRO A 205      29.503 -19.250  11.569  1.00  6.64           H
ATOM   3393  CG  PRO A 205      27.673 -19.362  10.534  1.00  6.64           C
ATOM   3394 1HG  PRO A 205      26.927 -19.523  11.310  1.00  6.64           H
ATOM   3395 2HG  PRO A 205      27.794 -18.299  10.334  1.00  6.64           H
ATOM   3396  CD  PRO A 205      27.309 -20.085   9.276  1.00  6.64           C
ATOM   3397 1HD  PRO A 205      26.868 -21.053   9.505  1.00  6.64           H
ATOM   3398 2HD  PRO A 205      26.633 -19.483   8.669  1.00  6.64           H
ATOM   3399  N   LEU A 206      30.171 -22.540   9.477  1.00 -8.18           N
ATOM   3400  H   LEU A 206      29.194 -22.678   9.244  1.00 -8.18           H
ATOM   3401  CA  LEU A 206      31.054 -23.706   9.535  1.00 -8.18           C
ATOM   3402  HA  LEU A 206      31.705 -23.617  10.403  1.00 -8.18           H
ATOM   3403  C   LEU A 206      31.955 -23.809   8.305  1.00 -8.18           C
ATOM   3404  O   LEU A 206      33.126 -24.161   8.429  1.00 -8.18           O
ATOM   3405  CB  LEU A 206      30.236 -24.988   9.670  1.00 -8.18           C
ATOM   3406 1HB  LEU A 206      29.498 -25.000   8.869  1.00 -8.18           H
ATOM   3407 2HB  LEU A 206      30.918 -25.820   9.510  1.00 -8.18           H
ATOM   3408  CG  LEU A 206      29.512 -25.258  10.994  1.00 -8.18           C
ATOM   3409  HG  LEU A 206      28.895 -24.397  11.249  1.00 -8.18           H
ATOM   3410  CD1 LEU A 206      28.611 -26.472  10.825  1.00 -8.18           C
ATOM   3411 1HD1 LEU A 206      28.142 -26.715  11.776  1.00 -8.18           H
ATOM   3412 2HD1 LEU A 206      29.188 -27.332  10.481  1.00 -8.18           H
ATOM   3413 3HD1 LEU A 206      27.827 -26.247  10.100  1.00 -8.18           H
ATOM   3414  CD2 LEU A 206      30.501 -25.509  12.136  1.00 -8.18           C
ATOM   3415 1HD2 LEU A 206      29.953 -25.690  13.060  1.00 -8.18           H
ATOM   3416 2HD2 LEU A 206      31.149 -24.645  12.277  1.00 -8.18           H
ATOM   3417 3HD2 LEU A 206      31.118 -26.380  11.911  1.00 -8.18           H
ATOM   3418  N   GLN A 207      31.451 -23.430   7.137  1.00 -0.67           N
ATOM   3419  H   GLN A 207      30.467 -23.175   7.072  1.00 -0.67           H
ATOM   3420  CA  GLN A 207      32.290 -23.337   5.940  1.00 -0.67           C
ATOM   3421  HA  GLN A 207      32.758 -24.298   5.731  1.00 -0.67           H
ATOM   3422  C   GLN A 207      33.370 -22.306   6.215  1.00 -0.67           C
ATOM   3423  O   GLN A 207      34.552 -22.558   6.000  1.00 -0.67           O
ATOM   3424  CB  GLN A 207      31.505 -22.831   4.725  1.00 -0.67           C
ATOM   3425 1HB  GLN A 207      31.003 -21.917   5.029  1.00 -0.67           H
ATOM   3426 2HB  GLN A 207      32.214 -22.577   3.937  1.00 -0.67           H
ATOM   3427  CG  GLN A 207      30.465 -23.762   4.134  1.00 -0.67           C
ATOM   3428 1HG  GLN A 207      30.966 -24.601   3.653  1.00 -0.67           H
ATOM   3429 2HG  GLN A 207      29.834 -24.150   4.928  1.00 -0.67           H
ATOM   3430  CD  GLN A 207      29.577 -23.056   3.121  1.00 -0.67           C
ATOM   3431  OE1 GLN A 207      29.381 -21.844   3.166  1.00 -0.67           O
ATOM   3432  NE2 GLN A 207      29.024 -23.808   2.213  1.00 -0.67           N
ATOM   3433 1HE2 GLN A 207      28.391 -23.389   1.549  1.00 -0.67           H
ATOM   3434 2HE2 GLN A 207      29.227 -24.791   2.155  1.00 -0.67           H
ATOM   3435  N   ALA A 208      32.952 -21.153   6.719  1.00 -7.13           N
ATOM   3436  H   ALA A 208      31.957 -21.016   6.888  1.00 -7.13           H
ATOM   3437  CA  ALA A 208      33.857 -20.049   6.990  1.00 -7.13           C
ATOM   3438  HA  ALA A 208      34.342 -19.765   6.055  1.00 -7.13           H
ATOM   3439  C   ALA A 208      34.944 -20.464   7.971  1.00 -7.13           C
ATOM   3440  O   ALA A 208      36.092 -20.104   7.793  1.00 -7.13           O
ATOM   3441  CB  ALA A 208      33.073 -18.847   7.530  1.00 -7.13           C
ATOM   3442 1HB  ALA A 208      32.304 -18.557   6.814  1.00 -7.13           H
ATOM   3443 2HB  ALA A 208      33.754 -18.009   7.683  1.00 -7.13           H
ATOM   3444 3HB  ALA A 208      32.602 -19.102   8.480  1.00 -7.13           H
ATOM   3445  N   LEU A 209      34.595 -21.245   8.981  1.00 -8.16           N
ATOM   3446  H   LEU A 209      33.627 -21.532   9.077  1.00 -8.16           H
ATOM   3447  CA  LEU A 209      35.560 -21.669   9.991  1.00 -8.16           C
ATOM   3448  HA  LEU A 209      35.973 -20.778  10.463  1.00 -8.16           H
ATOM   3449  C   LEU A 209      36.717 -22.467   9.389  1.00 -8.16           C
ATOM   3450  O   LEU A 209      37.879 -22.248   9.739  1.00 -8.16           O
ATOM   3451  CB  LEU A 209      34.819 -22.506  11.040  1.00 -8.16           C
ATOM   3452 1HB  LEU A 209      33.919 -21.959  11.312  1.00 -8.16           H
ATOM   3453 2HB  LEU A 209      34.503 -23.431  10.561  1.00 -8.16           H
ATOM   3454  CG  LEU A 209      35.521 -22.882  12.350  1.00 -8.16           C
ATOM   3455  HG  LEU A 209      36.442 -23.413  12.120  1.00 -8.16           H
ATOM   3456  CD1 LEU A 209      35.856 -21.653  13.194  1.00 -8.16           C
ATOM   3457 1HD1 LEU A 209      36.272 -21.969  14.150  1.00 -8.16           H
ATOM   3458 2HD1 LEU A 209      34.956 -21.064  13.375  1.00 -8.16           H
ATOM   3459 3HD1 LEU A 209      36.595 -21.040  12.680  1.00 -8.16           H
ATOM   3460  CD2 LEU A 209      34.603 -23.811  13.141  1.00 -8.16           C
ATOM   3461 1HD2 LEU A 209      35.089 -24.105  14.070  1.00 -8.16           H
ATOM   3462 2HD2 LEU A 209      34.392 -24.708  12.559  1.00 -8.16           H
ATOM   3463 3HD2 LEU A 209      33.665 -23.305  13.377  1.00 -8.16           H
ATOM   3464  N   VAL A 210      36.414 -23.365   8.462  1.00 -9.84           N
ATOM   3465  H   VAL A 210      35.445 -23.493   8.188  1.00 -9.84           H
ATOM   3466  CA  VAL A 210      37.448 -24.198   7.840  1.00 -9.84           C
ATOM   3467  HA  VAL A 210      38.174 -24.478   8.603  1.00 -9.84           H
ATOM   3468  C   VAL A 210      38.184 -23.424   6.748  1.00 -9.84           C
ATOM   3469  O   VAL A 210      39.412 -23.425   6.688  1.00 -9.84           O
ATOM   3470  CB  VAL A 210      36.828 -25.498   7.243  1.00 -9.84           C
ATOM   3471  HB  VAL A 210      36.107 -25.223   6.473  1.00 -9.84           H
ATOM   3472  CG1 VAL A 210      37.899 -26.402   6.611  1.00 -9.84           C
ATOM   3473 1HG1 VAL A 210      37.434 -27.309   6.221  1.00 -9.84           H
ATOM   3474 2HG1 VAL A 210      38.650 -26.676   7.355  1.00 -9.84           H
ATOM   3475 3HG1 VAL A 210      38.388 -25.885   5.786  1.00 -9.84           H
ATOM   3476  CG2 VAL A 210      36.093 -26.288   8.336  1.00 -9.84           C
ATOM   3477 1HG2 VAL A 210      35.710 -27.220   7.920  1.00 -9.84           H
ATOM   3478 2HG2 VAL A 210      35.247 -25.715   8.716  1.00 -9.84           H
ATOM   3479 3HG2 VAL A 210      36.775 -26.519   9.155  1.00 -9.84           H
ATOM   3480  N   VAL A 211      37.445 -22.726   5.899  1.00 -1.62           N
ATOM   3481  H   VAL A 211      36.432 -22.709   6.011  1.00 -1.62           H
ATOM   3482  CA  VAL A 211      38.032 -21.993   4.775  1.00 -1.62           C
ATOM   3483  HA  VAL A 211      38.663 -22.669   4.198  1.00 -1.62           H
ATOM   3484  C   VAL A 211      38.936 -20.875   5.300  1.00 -1.62           C
ATOM   3485  O   VAL A 211      40.030 -20.650   4.774  1.00 -1.62           O
ATOM   3486  CB  VAL A 211      36.893 -21.470   3.842  1.00 -1.62           C
ATOM   3487  HB  VAL A 211      36.179 -20.911   4.445  1.00 -1.62           H
ATOM   3488  CG1 VAL A 211      37.411 -20.549   2.755  1.00 -1.62           C
ATOM   3489 1HG1 VAL A 211      36.596 -20.266   2.088  1.00 -1.62           H
ATOM   3490 2HG1 VAL A 211      38.195 -21.042   2.183  1.00 -1.62           H
ATOM   3491 3HG1 VAL A 211      37.808 -19.644   3.204  1.00 -1.62           H
ATOM   3492  CG2 VAL A 211      36.164 -22.656   3.166  1.00 -1.62           C
ATOM   3493 1HG2 VAL A 211      35.333 -22.280   2.568  1.00 -1.62           H
ATOM   3494 2HG2 VAL A 211      35.765 -23.336   3.917  1.00 -1.62           H
ATOM   3495 3HG2 VAL A 211      36.853 -23.202   2.520  1.00 -1.62           H
ATOM   3496  N   PHE A 212      38.541 -20.215   6.380  1.00  0.88           N
ATOM   3497  H   PHE A 212      37.645 -20.422   6.817  1.00  0.88           H
ATOM   3498  CA  PHE A 212      39.390 -19.188   6.972  1.00  0.88           C
ATOM   3499  HA  PHE A 212      39.697 -18.507   6.183  1.00  0.88           H
ATOM   3500  C   PHE A 212      40.649 -19.783   7.587  1.00  0.88           C
ATOM   3501  O   PHE A 212      41.720 -19.197   7.467  1.00  0.88           O
ATOM   3502  CB  PHE A 212      38.648 -18.368   8.025  1.00  0.88           C
ATOM   3503 1HB  PHE A 212      37.710 -18.019   7.595  1.00  0.88           H
ATOM   3504 2HB  PHE A 212      38.423 -19.004   8.882  1.00  0.88           H
ATOM   3505  CG  PHE A 212      39.421 -17.173   8.492  1.00  0.88           C
ATOM   3506  CD1 PHE A 212      39.328 -15.958   7.791  1.00  0.88           C
ATOM   3507  HD1 PHE A 212      38.680 -15.878   6.930  1.00  0.88           H
ATOM   3508  CD2 PHE A 212      40.274 -17.261   9.606  1.00  0.88           C
ATOM   3509  HD2 PHE A 212      40.363 -18.192  10.148  1.00  0.88           H
ATOM   3510  CE1 PHE A 212      40.086 -14.838   8.192  1.00  0.88           C
ATOM   3511  HE1 PHE A 212      40.017 -13.911   7.642  1.00  0.88           H
ATOM   3512  CE2 PHE A 212      41.041 -16.150  10.015  1.00  0.88           C
ATOM   3513  HE2 PHE A 212      41.706 -16.235  10.860  1.00  0.88           H
ATOM   3514  CZ  PHE A 212      40.947 -14.935   9.312  1.00  0.88           C
ATOM   3515  HZ  PHE A 212      41.540 -14.086   9.617  1.00  0.88           H
ATOM   3516  N   TYR A 213      40.560 -20.956   8.201  1.00 -9.25           N
ATOM   3517  H   TYR A 213      39.674 -21.441   8.268  1.00 -9.25           H
ATOM   3518  CA  TYR A 213      41.759 -21.567   8.771  1.00 -9.25           C
ATOM   3519  HA  TYR A 213      42.208 -20.875   9.485  1.00 -9.25           H
ATOM   3520  C   TYR A 213      42.779 -21.841   7.674  1.00 -9.25           C
ATOM   3521  O   TYR A 213      43.965 -21.547   7.823  1.00 -9.25           O
ATOM   3522  CB  TYR A 213      41.455 -22.895   9.474  1.00 -9.25           C
ATOM   3523 1HB  TYR A 213      40.780 -22.718  10.309  1.00 -9.25           H
ATOM   3524 2HB  TYR A 213      40.977 -23.576   8.772  1.00 -9.25           H
ATOM   3525  CG  TYR A 213      42.731 -23.534   9.976  1.00 -9.25           C
ATOM   3526  CD1 TYR A 213      43.302 -23.127  11.197  1.00 -9.25           C
ATOM   3527  HD1 TYR A 213      42.776 -22.426  11.831  1.00 -9.25           H
ATOM   3528  CD2 TYR A 213      43.427 -24.480   9.189  1.00 -9.25           C
ATOM   3529  HD2 TYR A 213      42.997 -24.831   8.259  1.00 -9.25           H
ATOM   3530  CE1 TYR A 213      44.582 -23.593  11.587  1.00 -9.25           C
ATOM   3531  HE1 TYR A 213      45.021 -23.247  12.510  1.00 -9.25           H
ATOM   3532  CE2 TYR A 213      44.712 -24.943   9.577  1.00 -9.25           C
ATOM   3533  HE2 TYR A 213      45.253 -25.640   8.953  1.00 -9.25           H
ATOM   3534  CZ  TYR A 213      45.287 -24.474  10.760  1.00 -9.25           C
ATOM   3535  OH  TYR A 213      46.555 -24.859  11.107  1.00 -9.25           O
ATOM   3536  HH  TYR A 213      47.007 -25.306  10.380  1.00 -9.25           H
ATOM   3537  N   LEU A 214      42.316 -22.400   6.566  1.00-14.32           N
ATOM   3538  H   LEU A 214      41.324 -22.602   6.479  1.00-14.32           H
ATOM   3539  CA  LEU A 214      43.218 -22.784   5.487  1.00-14.32           C
ATOM   3540  HA  LEU A 214      44.018 -23.399   5.902  1.00-14.32           H
ATOM   3541  C   LEU A 214      43.872 -21.567   4.838  1.00-14.32           C
ATOM   3542  O   LEU A 214      45.068 -21.578   4.564  1.00-14.32           O
ATOM   3543  CB  LEU A 214      42.450 -23.601   4.448  1.00-14.32           C
ATOM   3544 1HB  LEU A 214      41.616 -22.992   4.099  1.00-14.32           H
ATOM   3545 2HB  LEU A 214      43.118 -23.771   3.608  1.00-14.32           H
ATOM   3546  CG  LEU A 214      41.898 -24.969   4.886  1.00-14.32           C
ATOM   3547  HG  LEU A 214      41.379 -24.852   5.834  1.00-14.32           H
ATOM   3548  CD1 LEU A 214      40.891 -25.487   3.864  1.00-14.32           C
ATOM   3549 1HD1 LEU A 214      40.476 -26.435   4.206  1.00-14.32           H
ATOM   3550 2HD1 LEU A 214      41.376 -25.638   2.898  1.00-14.32           H
ATOM   3551 3HD1 LEU A 214      40.082 -24.767   3.751  1.00-14.32           H
ATOM   3552  CD2 LEU A 214      43.007 -26.002   5.074  1.00-14.32           C
ATOM   3553 1HD2 LEU A 214      42.573 -26.951   5.391  1.00-14.32           H
ATOM   3554 2HD2 LEU A 214      43.706 -25.664   5.839  1.00-14.32           H
ATOM   3555 3HD2 LEU A 214      43.542 -26.147   4.135  1.00-14.32           H
ATOM   3556  N   MET A 215      43.133 -20.481   4.648  1.00-12.42           N
ATOM   3557  H   MET A 215      42.141 -20.489   4.863  1.00-12.42           H
ATOM   3558  CA  MET A 215      43.764 -19.272   4.112  1.00-12.42           C
ATOM   3559  HA  MET A 215      44.410 -19.582   3.291  1.00-12.42           H
ATOM   3560  C   MET A 215      44.653 -18.580   5.150  1.00-12.42           C
ATOM   3561  O   MET A 215      45.558 -17.830   4.795  1.00-12.42           O
ATOM   3562  CB  MET A 215      42.744 -18.288   3.533  1.00-12.42           C
ATOM   3563 1HB  MET A 215      43.293 -17.556   2.948  1.00-12.42           H
ATOM   3564 2HB  MET A 215      42.079 -18.830   2.865  1.00-12.42           H
ATOM   3565  CG  MET A 215      41.913 -17.532   4.545  1.00-12.42           C
ATOM   3566 1HG  MET A 215      41.351 -18.242   5.143  1.00-12.42           H
ATOM   3567 2HG  MET A 215      42.587 -16.984   5.197  1.00-12.42           H
ATOM   3568  SD  MET A 215      40.777 -16.356   3.786  1.00-12.42           S
ATOM   3569  CE  MET A 215      39.377 -17.366   3.469  1.00-12.42           C
ATOM   3570 1HE  MET A 215      38.786 -16.935   2.661  1.00-12.42           H
ATOM   3571 2HE  MET A 215      38.767 -17.437   4.369  1.00-12.42           H
ATOM   3572 3HE  MET A 215      39.702 -18.366   3.185  1.00-12.42           H
ATOM   3573  N   GLY A 216      44.439 -18.862   6.429  1.00 -1.95           N
ATOM   3574  H   GLY A 216      43.657 -19.451   6.696  1.00 -1.95           H
ATOM   3575  CA  GLY A 216      45.291 -18.326   7.479  1.00 -1.95           C
ATOM   3576 1HA  GLY A 216      45.318 -17.243   7.398  1.00 -1.95           H
ATOM   3577 2HA  GLY A 216      44.881 -18.598   8.451  1.00 -1.95           H
ATOM   3578  C   GLY A 216      46.706 -18.854   7.386  1.00 -1.95           C
ATOM   3579  O   GLY A 216      47.666 -18.155   7.696  1.00 -1.95           O
ATOM   3580  N   GLU A 217      46.856 -20.076   6.894  1.00-11.14           N
ATOM   3581  H   GLU A 217      46.042 -20.624   6.635  1.00-11.14           H
ATOM   3582  CA  GLU A 217      48.185 -20.662   6.731  1.00-11.14           C
ATOM   3583  HA  GLU A 217      48.755 -20.501   7.646  1.00-11.14           H
ATOM   3584  C   GLU A 217      48.926 -19.971   5.583  1.00-11.14           C
ATOM   3585  O   GLU A 217      50.159 -19.971   5.525  1.00-11.14           O
ATOM   3586  CB  GLU A 217      48.083 -22.172   6.484  1.00-11.14           C
ATOM   3587 1HB  GLU A 217      47.530 -22.346   5.562  1.00-11.14           H
ATOM   3588 2HB  GLU A 217      49.090 -22.568   6.369  1.00-11.14           H
ATOM   3589  CG  GLU A 217      47.394 -22.921   7.627  1.00-11.14           C
ATOM   3590 1HG  GLU A 217      47.864 -22.627   8.567  1.00-11.14           H
ATOM   3591 2HG  GLU A 217      46.344 -22.634   7.661  1.00-11.14           H
ATOM   3592  CD  GLU A 217      47.478 -24.434   7.499  1.00-11.14           C
ATOM   3593  OE1 GLU A 217      47.126 -25.004   6.444  1.00-11.14           O
ATOM   3594  OE2 GLU A 217      47.899 -25.090   8.480  1.00-11.14           O
ATOM   3595  N   ILE A 218      48.176 -19.341   4.688  1.00 12.09           N
ATOM   3596  H   ILE A 218      47.169 -19.362   4.784  1.00 12.09           H
ATOM   3597  CA  ILE A 218      48.762 -18.593   3.577  1.00 12.09           C
ATOM   3598  HA  ILE A 218      49.655 -19.117   3.243  1.00 12.09           H
ATOM   3599  C   ILE A 218      49.161 -17.191   4.046  1.00 12.09           C
ATOM   3600  O   ILE A 218      50.294 -16.758   3.800  1.00 12.09           O
ATOM   3601  CB  ILE A 218      47.792 -18.457   2.359  1.00 12.09           C
ATOM   3602  HB  ILE A 218      46.923 -17.873   2.655  1.00 12.09           H
ATOM   3603  CG1 ILE A 218      47.312 -19.847   1.902  1.00 12.09           C
ATOM   3604 1HG1 ILE A 218      48.176 -20.407   1.545  1.00 12.09           H
ATOM   3605 2HG1 ILE A 218      46.893 -20.380   2.754  1.00 12.09           H
ATOM   3606  CG2 ILE A 218      48.499 -17.732   1.189  1.00 12.09           C
ATOM   3607 1HG2 ILE A 218      47.813 -17.585   0.355  1.00 12.09           H
ATOM   3608 2HG2 ILE A 218      49.349 -18.327   0.853  1.00 12.09           H
ATOM   3609 3HG2 ILE A 218      48.860 -16.753   1.502  1.00 12.09           H
ATOM   3610  CD1 ILE A 218      46.251 -19.840   0.800  1.00 12.09           C
ATOM   3611 1HD1 ILE A 218      45.919 -20.862   0.627  1.00 12.09           H
ATOM   3612 2HD1 ILE A 218      46.670 -19.453  -0.128  1.00 12.09           H
ATOM   3613 3HD1 ILE A 218      45.401 -19.230   1.104  1.00 12.09           H
ATOM   3614  N   THR A 219      48.250 -16.468   4.688  1.00 31.93           N
ATOM   3615  H   THR A 219      47.344 -16.874   4.909  1.00 31.93           H
ATOM   3616  CA  THR A 219      48.459 -15.045   4.983  1.00 31.93           C
ATOM   3617  HA  THR A 219      49.415 -14.759   4.535  1.00 31.93           H
ATOM   3618  C   THR A 219      48.598 -14.590   6.438  1.00 31.93           C
ATOM   3619  O   THR A 219      48.627 -13.388   6.659  1.00 31.93           O
ATOM   3620  CB  THR A 219      47.413 -14.161   4.241  1.00 31.93           C
ATOM   3621  HB  THR A 219      47.479 -13.128   4.580  1.00 31.93           H
ATOM   3622  OG1 THR A 219      46.094 -14.672   4.445  1.00 31.93           O
ATOM   3623  HG1 THR A 219      45.489 -14.143   3.917  1.00 31.93           H
ATOM   3624  CG2 THR A 219      47.629 -14.185   2.747  1.00 31.93           C
ATOM   3625 1HG2 THR A 219      47.019 -13.407   2.289  1.00 31.93           H
ATOM   3626 2HG2 THR A 219      47.339 -15.155   2.346  1.00 31.93           H
ATOM   3627 3HG2 THR A 219      48.676 -13.990   2.516  1.00 31.93           H
ATOM   3628  N   PHE A 220      48.781 -15.489   7.401  1.00 24.86           N
ATOM   3629  H   PHE A 220      48.550 -16.468   7.230  1.00 24.86           H
ATOM   3630  CA  PHE A 220      49.336 -15.130   8.723  1.00 24.86           C
ATOM   3631  HA  PHE A 220      49.304 -16.022   9.348  1.00 24.86           H
ATOM   3632  C   PHE A 220      48.503 -14.048   9.465  1.00 24.86           C
ATOM   3633  O   PHE A 220      47.280 -14.026   9.365  1.00 24.86           O
ATOM   3634  CB  PHE A 220      50.828 -14.793   8.454  1.00 24.86           C
ATOM   3635 1HB  PHE A 220      51.280 -15.653   7.961  1.00 24.86           H
ATOM   3636 2HB  PHE A 220      50.894 -13.951   7.768  1.00 24.86           H
ATOM   3637  CG  PHE A 220      51.655 -14.463   9.671  1.00 24.86           C
ATOM   3638  CD1 PHE A 220      51.784 -15.365  10.743  1.00 24.86           C
ATOM   3639  HD1 PHE A 220      51.283 -16.323  10.711  1.00 24.86           H
ATOM   3640  CD2 PHE A 220      52.324 -13.225   9.732  1.00 24.86           C
ATOM   3641  HD2 PHE A 220      52.249 -12.528   8.908  1.00 24.86           H
ATOM   3642  CE1 PHE A 220      52.579 -15.031  11.867  1.00 24.86           C
ATOM   3643  HE1 PHE A 220      52.692 -15.729  12.681  1.00 24.86           H
ATOM   3644  CE2 PHE A 220      53.109 -12.880  10.854  1.00 24.86           C
ATOM   3645  HE2 PHE A 220      53.613 -11.925  10.891  1.00 24.86           H
ATOM   3646  CZ  PHE A 220      53.241 -13.787  11.922  1.00 24.86           C
ATOM   3647  HZ  PHE A 220      53.854 -13.535  12.776  1.00 24.86           H
ATOM   3648  N   VAL A 221      49.108 -13.157  10.239  1.00  8.93           N
ATOM   3649  H   VAL A 221      50.107 -13.216  10.362  1.00  8.93           H
ATOM   3650  CA  VAL A 221      48.393 -12.054  10.892  1.00  8.93           C
ATOM   3651  HA  VAL A 221      47.617 -12.489  11.517  1.00  8.93           H
ATOM   3652  C   VAL A 221      47.680 -11.117   9.896  1.00  8.93           C
ATOM   3653  O   VAL A 221      46.533 -10.743  10.144  1.00  8.93           O
ATOM   3654  CB  VAL A 221      49.358 -11.258  11.826  1.00  8.93           C
ATOM   3655  HB  VAL A 221      50.183 -10.872  11.230  1.00  8.93           H
ATOM   3656  CG1 VAL A 221      48.658 -10.074  12.509  1.00  8.93           C
ATOM   3657 1HG1 VAL A 221      49.361  -9.579  13.180  1.00  8.93           H
ATOM   3658 2HG1 VAL A 221      47.789 -10.423  13.067  1.00  8.93           H
ATOM   3659 3HG1 VAL A 221      48.340  -9.349  11.759  1.00  8.93           H
ATOM   3660  CG2 VAL A 221      49.936 -12.186  12.910  1.00  8.93           C
ATOM   3661 1HG2 VAL A 221      50.606 -11.621  13.558  1.00  8.93           H
ATOM   3662 2HG2 VAL A 221      50.508 -12.994  12.457  1.00  8.93           H
ATOM   3663 3HG2 VAL A 221      49.133 -12.616  13.510  1.00  8.93           H
ATOM   3664  N   PRO A 222      48.272 -10.785   8.730  1.00 13.03           N
ATOM   3665  CA  PRO A 222      47.385 -10.189   7.715  1.00 13.03           C
ATOM   3666  HA  PRO A 222      47.128  -9.179   8.029  1.00 13.03           H
ATOM   3667  C   PRO A 222      46.063 -10.885   7.346  1.00 13.03           C
ATOM   3668  O   PRO A 222      45.125 -10.175   6.980  1.00 13.03           O
ATOM   3669  CB  PRO A 222      48.286 -10.104   6.487  1.00 13.03           C
ATOM   3670 1HB  PRO A 222      48.212 -11.013   5.893  1.00 13.03           H
ATOM   3671 2HB  PRO A 222      48.024  -9.243   5.879  1.00 13.03           H
ATOM   3672  CG  PRO A 222      49.646  -9.943   7.057  1.00 13.03           C
ATOM   3673 1HG  PRO A 222      50.412 -10.240   6.345  1.00 13.03           H
ATOM   3674 2HG  PRO A 222      49.795  -8.908   7.368  1.00 13.03           H
ATOM   3675  CD  PRO A 222      49.668 -10.832   8.245  1.00 13.03           C
ATOM   3676 1HD  PRO A 222      49.943 -11.845   7.957  1.00 13.03           H
ATOM   3677 2HD  PRO A 222      50.358 -10.444   8.994  1.00 13.03           H
ATOM   3678  N   THR A 223      45.887 -12.194   7.503  1.00  8.91           N
ATOM   3679  H   THR A 223      46.659 -12.802   7.783  1.00  8.91           H
ATOM   3680  CA  THR A 223      44.560 -12.794   7.300  1.00  8.91           C
ATOM   3681  HA  THR A 223      44.229 -12.588   6.284  1.00  8.91           H
ATOM   3682  C   THR A 223      43.545 -12.234   8.291  1.00  8.91           C
ATOM   3683  O   THR A 223      42.386 -11.989   7.964  1.00  8.91           O
ATOM   3684  CB  THR A 223      44.547 -14.317   7.544  1.00  8.91           C
ATOM   3685  HB  THR A 223      44.467 -14.514   8.613  1.00  8.91           H
ATOM   3686  OG1 THR A 223      45.755 -14.892   7.060  1.00  8.91           O
ATOM   3687  HG1 THR A 223      45.752 -14.848   6.095  1.00  8.91           H
ATOM   3688  CG2 THR A 223      43.425 -14.997   6.805  1.00  8.91           C
ATOM   3689 1HG2 THR A 223      43.314 -16.012   7.185  1.00  8.91           H
ATOM   3690 2HG2 THR A 223      43.652 -15.034   5.740  1.00  8.91           H
ATOM   3691 3HG2 THR A 223      42.489 -14.463   6.956  1.00  8.91           H
ATOM   3692  N   ILE A 224      44.006 -12.005   9.511  1.00 -9.73           N
ATOM   3693  H   ILE A 224      44.985 -12.196   9.702  1.00 -9.73           H
ATOM   3694  CA  ILE A 224      43.183 -11.499  10.610  1.00 -9.73           C
ATOM   3695  HA  ILE A 224      42.272 -12.094  10.680  1.00 -9.73           H
ATOM   3696  C   ILE A 224      42.813 -10.045  10.319  1.00 -9.73           C
ATOM   3697  O   ILE A 224      41.694  -9.606  10.583  1.00 -9.73           O
ATOM   3698  CB  ILE A 224      43.957 -11.602  11.960  1.00 -9.73           C
ATOM   3699  HB  ILE A 224      44.844 -10.975  11.901  1.00 -9.73           H
ATOM   3700  CG1 ILE A 224      44.413 -13.058  12.190  1.00 -9.73           C
ATOM   3701 1HG1 ILE A 224      43.530 -13.679  12.342  1.00 -9.73           H
ATOM   3702 2HG1 ILE A 224      44.929 -13.423  11.304  1.00 -9.73           H
ATOM   3703  CG2 ILE A 224      43.103 -11.098  13.138  1.00 -9.73           C
ATOM   3704 1HG2 ILE A 224      43.692 -11.107  14.054  1.00 -9.73           H
ATOM   3705 2HG2 ILE A 224      42.231 -11.740  13.267  1.00 -9.73           H
ATOM   3706 3HG2 ILE A 224      42.779 -10.072  12.962  1.00 -9.73           H
ATOM   3707  CD1 ILE A 224      45.361 -13.266  13.360  1.00 -9.73           C
ATOM   3708 1HD1 ILE A 224      45.784 -14.268  13.295  1.00 -9.73           H
ATOM   3709 2HD1 ILE A 224      44.822 -13.170  14.302  1.00 -9.73           H
ATOM   3710 3HD1 ILE A 224      46.171 -12.538  13.322  1.00 -9.73           H
ATOM   3711  N   CYS A 225      43.730  -9.307   9.711  1.00  1.01           N
ATOM   3712  H   CYS A 225      44.651  -9.696   9.533  1.00  1.01           H
ATOM   3713  CA  CYS A 225      43.437  -7.942   9.278  1.00  1.01           C
ATOM   3714  HA  CYS A 225      43.063  -7.372  10.129  1.00  1.01           H
ATOM   3715  C   CYS A 225      42.363  -7.951   8.188  1.00  1.01           C
ATOM   3716  O   CYS A 225      41.443  -7.131   8.183  1.00  1.01           O
ATOM   3717  CB  CYS A 225      44.720  -7.290   8.761  1.00  1.01           C
ATOM   3718 1HB  CYS A 225      45.054  -7.813   7.864  1.00  1.01           H
ATOM   3719 2HB  CYS A 225      44.507  -6.256   8.494  1.00  1.01           H
ATOM   3720  SG  CYS A 225      46.044  -7.338   9.992  1.00  1.01           S
ATOM   3721  HG  CYS A 225      46.802  -6.378   9.444  1.00  1.01           H
ATOM   3722  N   GLY A 226      42.434  -8.944   7.313  1.00 -7.11           N
ATOM   3723  H   GLY A 226      43.226  -9.583   7.336  1.00 -7.11           H
ATOM   3724  CA  GLY A 226      41.386  -9.151   6.329  1.00 -7.11           C
ATOM   3725 1HA  GLY A 226      41.257  -8.239   5.751  1.00 -7.11           H
ATOM   3726 2HA  GLY A 226      41.674  -9.961   5.660  1.00 -7.11           H
ATOM   3727  C   GLY A 226      40.061  -9.493   6.981  1.00 -7.11           C
ATOM   3728  O   GLY A 226      39.027  -8.988   6.558  1.00 -7.11           O
ATOM   3729  N   ALA A 227      40.076 -10.296   8.036  1.00-17.31           N
ATOM   3730  H   ALA A 227      40.962 -10.692   8.341  1.00-17.31           H
ATOM   3731  CA  ALA A 227      38.863 -10.661   8.766  1.00-17.31           C
ATOM   3732  HA  ALA A 227      38.165 -11.106   8.060  1.00-17.31           H
ATOM   3733  C   ALA A 227      38.170  -9.455   9.397  1.00-17.31           C
ATOM   3734  O   ALA A 227      36.947  -9.388   9.423  1.00-17.31           O
ATOM   3735  CB  ALA A 227      39.179 -11.697   9.835  1.00-17.31           C
ATOM   3736 1HB  ALA A 227      39.768 -12.499   9.406  1.00-17.31           H
ATOM   3737 2HB  ALA A 227      38.249 -12.108  10.229  1.00-17.31           H
ATOM   3738 3HB  ALA A 227      39.740 -11.243  10.651  1.00-17.31           H
ATOM   3739  N   THR A 228      38.937  -8.480   9.861  1.00 -8.94           N
ATOM   3740  H   THR A 228      39.948  -8.590   9.871  1.00 -8.94           H
ATOM   3741  CA  THR A 228      38.352  -7.246  10.384  1.00 -8.94           C
ATOM   3742  HA  THR A 228      37.684  -7.496  11.207  1.00 -8.94           H
ATOM   3743  C   THR A 228      37.536  -6.547   9.299  1.00 -8.94           C
ATOM   3744  O   THR A 228      36.437  -6.062   9.550  1.00 -8.94           O
ATOM   3745  CB  THR A 228      39.458  -6.307  10.904  1.00 -8.94           C
ATOM   3746  HB  THR A 228      40.084  -5.985  10.072  1.00 -8.94           H
ATOM   3747  OG1 THR A 228      40.258  -7.023  11.847  1.00 -8.94           O
ATOM   3748  HG1 THR A 228      41.077  -6.525  11.977  1.00 -8.94           H
ATOM   3749  CG2 THR A 228      38.906  -5.093  11.622  1.00 -8.94           C
ATOM   3750 1HG2 THR A 228      39.732  -4.517  12.038  1.00 -8.94           H
ATOM   3751 2HG2 THR A 228      38.246  -5.405  12.432  1.00 -8.94           H
ATOM   3752 3HG2 THR A 228      38.354  -4.465  10.924  1.00 -8.94           H
ATOM   3753  N   VAL A 229      38.033  -6.544   8.071  1.00 -2.36           N
ATOM   3754  H   VAL A 229      38.937  -6.970   7.893  1.00 -2.36           H
ATOM   3755  CA  VAL A 229      37.304  -5.939   6.955  1.00 -2.36           C
ATOM   3756  HA  VAL A 229      36.888  -4.992   7.295  1.00 -2.36           H
ATOM   3757  C   VAL A 229      36.125  -6.816   6.520  1.00 -2.36           C
ATOM   3758  O   VAL A 229      35.056  -6.298   6.206  1.00 -2.36           O
ATOM   3759  CB  VAL A 229      38.279  -5.627   5.790  1.00 -2.36           C
ATOM   3760  HB  VAL A 229      38.746  -6.552   5.457  1.00 -2.36           H
ATOM   3761  CG1 VAL A 229      37.560  -4.992   4.599  1.00 -2.36           C
ATOM   3762 1HG1 VAL A 229      38.284  -4.727   3.828  1.00 -2.36           H
ATOM   3763 2HG1 VAL A 229      37.032  -4.093   4.918  1.00 -2.36           H
ATOM   3764 3HG1 VAL A 229      36.843  -5.697   4.179  1.00 -2.36           H
ATOM   3765  CG2 VAL A 229      39.375  -4.669   6.291  1.00 -2.36           C
ATOM   3766 1HG2 VAL A 229      39.990  -4.334   5.457  1.00 -2.36           H
ATOM   3767 2HG2 VAL A 229      40.022  -5.175   7.008  1.00 -2.36           H
ATOM   3768 3HG2 VAL A 229      38.924  -3.794   6.760  1.00 -2.36           H
ATOM   3769  N   MET A 230      36.259  -8.135   6.582  1.00  7.46           N
ATOM   3770  H   MET A 230      37.160  -8.532   6.843  1.00  7.46           H
ATOM   3771  CA  MET A 230      35.133  -9.035   6.294  1.00  7.46           C
ATOM   3772  HA  MET A 230      34.770  -8.852   5.283  1.00  7.46           H
ATOM   3773  C   MET A 230      33.995  -8.777   7.274  1.00  7.46           C
ATOM   3774  O   MET A 230      32.826  -8.787   6.901  1.00  7.46           O
ATOM   3775  CB  MET A 230      35.527 -10.508   6.445  1.00  7.46           C
ATOM   3776 1HB  MET A 230      35.911 -10.657   7.452  1.00  7.46           H
ATOM   3777 2HB  MET A 230      34.633 -11.123   6.336  1.00  7.46           H
ATOM   3778  CG  MET A 230      36.566 -11.009   5.469  1.00  7.46           C
ATOM   3779 1HG  MET A 230      36.122 -11.105   4.479  1.00  7.46           H
ATOM   3780 2HG  MET A 230      37.389 -10.301   5.424  1.00  7.46           H
ATOM   3781  SD  MET A 230      37.205 -12.599   6.009  1.00  7.46           S
ATOM   3782  CE  MET A 230      38.676 -12.739   5.011  1.00  7.46           C
ATOM   3783 1HE  MET A 230      39.167 -13.691   5.219  1.00  7.46           H
ATOM   3784 2HE  MET A 230      39.358 -11.923   5.249  1.00  7.46           H
ATOM   3785 3HE  MET A 230      38.408 -12.696   3.955  1.00  7.46           H
ATOM   3786  N   ALA A 231      34.347  -8.518   8.525  1.00 -2.70           N
ATOM   3787  H   ALA A 231      35.332  -8.529   8.782  1.00 -2.70           H
ATOM   3788  CA  ALA A 231      33.364  -8.270   9.568  1.00 -2.70           C
ATOM   3789  HA  ALA A 231      32.679  -9.118   9.597  1.00 -2.70           H
ATOM   3790  C   ALA A 231      32.531  -7.020   9.286  1.00 -2.70           C
ATOM   3791  O   ALA A 231      31.366  -7.000   9.636  1.00 -2.70           O
ATOM   3792  CB  ALA A 231      34.054  -8.168  10.930  1.00 -2.70           C
ATOM   3793 1HB  ALA A 231      34.655  -9.061  11.110  1.00 -2.70           H
ATOM   3794 2HB  ALA A 231      33.299  -8.080  11.712  1.00 -2.70           H
ATOM   3795 3HB  ALA A 231      34.698  -7.289  10.957  1.00 -2.70           H
ATOM   3796  N   VAL A 232      33.083  -6.011   8.621  1.00 -3.84           N
ATOM   3797  H   VAL A 232      34.047  -6.086   8.316  1.00 -3.84           H
ATOM   3798  CA  VAL A 232      32.341  -4.776   8.321  1.00 -3.84           C
ATOM   3799  HA  VAL A 232      31.974  -4.354   9.255  1.00 -3.84           H
ATOM   3800  C   VAL A 232      31.131  -5.075   7.429  1.00 -3.84           C
ATOM   3801  O   VAL A 232      30.052  -4.498   7.603  1.00 -3.84           O
ATOM   3802  CB  VAL A 232      33.258  -3.719   7.625  1.00 -3.84           C
ATOM   3803  HB  VAL A 232      33.618  -4.133   6.684  1.00 -3.84           H
ATOM   3804  CG1 VAL A 232      32.510  -2.414   7.323  1.00 -3.84           C
ATOM   3805 1HG1 VAL A 232      33.192  -1.705   6.853  1.00 -3.84           H
ATOM   3806 2HG1 VAL A 232      32.121  -1.980   8.245  1.00 -3.84           H
ATOM   3807 3HG1 VAL A 232      31.688  -2.604   6.636  1.00 -3.84           H
ATOM   3808  CG2 VAL A 232      34.469  -3.388   8.508  1.00 -3.84           C
ATOM   3809 1HG2 VAL A 232      35.074  -2.618   8.028  1.00 -3.84           H
ATOM   3810 2HG2 VAL A 232      35.087  -4.272   8.634  1.00 -3.84           H
ATOM   3811 3HG2 VAL A 232      34.139  -3.035   9.485  1.00 -3.84           H
ATOM   3812  N   PHE A 233      31.276  -6.030   6.519  1.00  8.39           N
ATOM   3813  H   PHE A 233      32.155  -6.529   6.451  1.00  8.39           H
ATOM   3814  CA  PHE A 233      30.175  -6.400   5.628  1.00  8.39           C
ATOM   3815  HA  PHE A 233      29.808  -5.510   5.118  1.00  8.39           H
ATOM   3816  C   PHE A 233      29.006  -7.020   6.381  1.00  8.39           C
ATOM   3817  O   PHE A 233      27.873  -6.958   5.910  1.00  8.39           O
ATOM   3818  CB  PHE A 233      30.625  -7.419   4.579  1.00  8.39           C
ATOM   3819 1HB  PHE A 233      31.118  -8.253   5.076  1.00  8.39           H
ATOM   3820 2HB  PHE A 233      29.738  -7.805   4.078  1.00  8.39           H
ATOM   3821  CG  PHE A 233      31.535  -6.855   3.525  1.00  8.39           C
ATOM   3822  CD1 PHE A 233      32.928  -6.831   3.710  1.00  8.39           C
ATOM   3823  HD1 PHE A 233      33.352  -7.203   4.630  1.00  8.39           H
ATOM   3824  CD2 PHE A 233      30.995  -6.379   2.317  1.00  8.39           C
ATOM   3825  HD2 PHE A 233      29.924  -6.383   2.166  1.00  8.39           H
ATOM   3826  CE1 PHE A 233      33.787  -6.326   2.703  1.00  8.39           C
ATOM   3827  HE1 PHE A 233      34.855  -6.303   2.864  1.00  8.39           H
ATOM   3828  CE2 PHE A 233      31.838  -5.902   1.287  1.00  8.39           C
ATOM   3829  HE2 PHE A 233      31.410  -5.569   0.353  1.00  8.39           H
ATOM   3830  CZ  PHE A 233      33.240  -5.864   1.485  1.00  8.39           C
ATOM   3831  HZ  PHE A 233      33.887  -5.492   0.705  1.00  8.39           H
ATOM   3832  N   ILE A 234      29.250  -7.627   7.535  1.00 19.14           N
ATOM   3833  H   ILE A 234      30.181  -7.607   7.940  1.00 19.14           H
ATOM   3834  CA  ILE A 234      28.181  -8.340   8.228  1.00 19.14           C
ATOM   3835  HA  ILE A 234      27.683  -8.946   7.472  1.00 19.14           H
ATOM   3836  C   ILE A 234      27.117  -7.353   8.735  1.00 19.14           C
ATOM   3837  O   ILE A 234      25.966  -7.484   8.308  1.00 19.14           O
ATOM   3838  CB  ILE A 234      28.703  -9.338   9.311  1.00 19.14           C
ATOM   3839  HB  ILE A 234      29.184  -8.782  10.112  1.00 19.14           H
ATOM   3840  CG1 ILE A 234      29.749 -10.290   8.686  1.00 19.14           C
ATOM   3841 1HG1 ILE A 234      29.253 -10.904   7.934  1.00 19.14           H
ATOM   3842 2HG1 ILE A 234      30.514  -9.699   8.184  1.00 19.14           H
ATOM   3843  CG2 ILE A 234      27.516 -10.146   9.904  1.00 19.14           C
ATOM   3844 1HG2 ILE A 234      27.871 -10.805  10.696  1.00 19.14           H
ATOM   3845 2HG2 ILE A 234      27.038 -10.744   9.126  1.00 19.14           H
ATOM   3846 3HG2 ILE A 234      26.782  -9.468  10.341  1.00 19.14           H
ATOM   3847  CD1 ILE A 234      30.475 -11.219   9.668  1.00 19.14           C
ATOM   3848 1HD1 ILE A 234      31.261 -11.756   9.137  1.00 19.14           H
ATOM   3849 2HD1 ILE A 234      29.779 -11.943  10.092  1.00 19.14           H
ATOM   3850 3HD1 ILE A 234      30.926 -10.633  10.470  1.00 19.14           H
ATOM   3851  N   PRO A 235      27.447  -6.325   9.555  1.00 12.98           N
ATOM   3852  CA  PRO A 235      26.358  -5.365   9.788  1.00 12.98           C
ATOM   3853  HA  PRO A 235      25.537  -5.866  10.300  1.00 12.98           H
ATOM   3854  C   PRO A 235      25.811  -4.649   8.559  1.00 12.98           C
ATOM   3855  O   PRO A 235      24.615  -4.389   8.525  1.00 12.98           O
ATOM   3856  CB  PRO A 235      26.993  -4.327  10.717  1.00 12.98           C
ATOM   3857 1HB  PRO A 235      27.411  -3.505  10.136  1.00 12.98           H
ATOM   3858 2HB  PRO A 235      26.262  -3.953  11.433  1.00 12.98           H
ATOM   3859  CG  PRO A 235      28.056  -5.058  11.401  1.00 12.98           C
ATOM   3860 1HG  PRO A 235      28.807  -4.377  11.801  1.00 12.98           H
ATOM   3861 2HG  PRO A 235      27.633  -5.678  12.193  1.00 12.98           H
ATOM   3862  CD  PRO A 235      28.633  -5.917  10.330  1.00 12.98           C
ATOM   3863 1HD  PRO A 235      29.322  -5.345   9.712  1.00 12.98           H
ATOM   3864 2HD  PRO A 235      29.131  -6.777  10.773  1.00 12.98           H
ATOM   3865  N   MET A 236      26.627  -4.367   7.547  1.00  1.45           N
ATOM   3866  H   MET A 236      27.608  -4.618   7.595  1.00  1.45           H
ATOM   3867  CA  MET A 236      26.126  -3.677   6.351  1.00  1.45           C
ATOM   3868  HA  MET A 236      25.724  -2.704   6.632  1.00  1.45           H
ATOM   3869  C   MET A 236      25.010  -4.483   5.702  1.00  1.45           C
ATOM   3870  O   MET A 236      23.888  -4.006   5.513  1.00  1.45           O
ATOM   3871  CB  MET A 236      27.236  -3.500   5.310  1.00  1.45           C
ATOM   3872 1HB  MET A 236      27.717  -4.463   5.149  1.00  1.45           H
ATOM   3873 2HB  MET A 236      26.776  -3.190   4.372  1.00  1.45           H
ATOM   3874  CG  MET A 236      28.304  -2.489   5.670  1.00  1.45           C
ATOM   3875 1HG  MET A 236      27.860  -1.497   5.672  1.00  1.45           H
ATOM   3876 2HG  MET A 236      28.674  -2.703   6.670  1.00  1.45           H
ATOM   3877  SD  MET A 236      29.709  -2.523   4.523  1.00  1.45           S
ATOM   3878  CE  MET A 236      28.990  -2.028   2.944  1.00  1.45           C
ATOM   3879 1HE  MET A 236      29.781  -1.925   2.201  1.00  1.45           H
ATOM   3880 2HE  MET A 236      28.471  -1.076   3.054  1.00  1.45           H
ATOM   3881 3HE  MET A 236      28.284  -2.788   2.609  1.00  1.45           H
ATOM   3882  N   GLN A 237      25.303  -5.735   5.395  1.00  1.02           N
ATOM   3883  H   GLN A 237      26.235  -6.104   5.594  1.00  1.02           H
ATOM   3884  CA  GLN A 237      24.338  -6.586   4.723  1.00  1.02           C
ATOM   3885  HA  GLN A 237      23.941  -6.042   3.865  1.00  1.02           H
ATOM   3886  C   GLN A 237      23.184  -6.937   5.662  1.00  1.02           C
ATOM   3887  O   GLN A 237      22.040  -7.077   5.232  1.00  1.02           O
ATOM   3888  CB  GLN A 237      25.050  -7.841   4.224  1.00  1.02           C
ATOM   3889 1HB  GLN A 237      26.054  -7.563   3.903  1.00  1.02           H
ATOM   3890 2HB  GLN A 237      25.135  -8.546   5.050  1.00  1.02           H
ATOM   3891  CG  GLN A 237      24.355  -8.506   3.056  1.00  1.02           C
ATOM   3892 1HG  GLN A 237      23.299  -8.620   3.292  1.00  1.02           H
ATOM   3893 2HG  GLN A 237      24.456  -7.878   2.172  1.00  1.02           H
ATOM   3894  CD  GLN A 237      24.915  -9.872   2.761  1.00  1.02           C
ATOM   3895  OE1 GLN A 237      24.200 -10.848   2.843  1.00  1.02           O
ATOM   3896  NE2 GLN A 237      26.177  -9.960   2.447  1.00  1.02           N
ATOM   3897 1HE2 GLN A 237      26.566 -10.888   2.297  1.00  1.02           H
ATOM   3898 2HE2 GLN A 237      26.747  -9.138   2.375  1.00  1.02           H
ATOM   3899  N   SER A 238      23.453  -7.041   6.957  1.00-10.92           N
ATOM   3900  H   SER A 238      24.409  -6.929   7.290  1.00-10.92           H
ATOM   3901  CA  SER A 238      22.387  -7.328   7.916  1.00-10.92           C
ATOM   3902  HA  SER A 238      21.871  -8.233   7.598  1.00-10.92           H
ATOM   3903  C   SER A 238      21.375  -6.198   7.973  1.00-10.92           C
ATOM   3904  O   SER A 238      20.174  -6.448   7.905  1.00-10.92           O
ATOM   3905  CB  SER A 238      22.927  -7.535   9.333  1.00-10.92           C
ATOM   3906 1HB  SER A 238      23.466  -6.643   9.650  1.00-10.92           H
ATOM   3907 2HB  SER A 238      22.090  -7.700  10.008  1.00-10.92           H
ATOM   3908  OG  SER A 238      23.794  -8.650   9.396  1.00-10.92           O
ATOM   3909  HG  SER A 238      24.641  -8.393   8.998  1.00-10.92           H
ATOM   3910  N   LEU A 239      21.843  -4.965   8.095  1.00-24.73           N
ATOM   3911  H   LEU A 239      22.853  -4.801   8.120  1.00-24.73           H
ATOM   3912  CA  LEU A 239      20.955  -3.815   8.239  1.00-24.73           C
ATOM   3913  HA  LEU A 239      20.213  -4.026   9.007  1.00-24.73           H
ATOM   3914  C   LEU A 239      20.212  -3.554   6.942  1.00-24.73           C
ATOM   3915  O   LEU A 239      19.019  -3.246   6.960  1.00-24.73           O
ATOM   3916  CB  LEU A 239      21.763  -2.580   8.645  1.00-24.73           C
ATOM   3917 1HB  LEU A 239      22.616  -2.501   7.970  1.00-24.73           H
ATOM   3918 2HB  LEU A 239      21.143  -1.697   8.501  1.00-24.73           H
ATOM   3919  CG  LEU A 239      22.279  -2.570  10.094  1.00-24.73           C
ATOM   3920  HG  LEU A 239      22.732  -3.536  10.311  1.00-24.73           H
ATOM   3921  CD1 LEU A 239      23.343  -1.504  10.271  1.00-24.73           C
ATOM   3922 1HD1 LEU A 239      23.756  -1.552  11.278  1.00-24.73           H
ATOM   3923 2HD1 LEU A 239      22.926  -0.513  10.088  1.00-24.73           H
ATOM   3924 3HD1 LEU A 239      24.152  -1.686   9.563  1.00-24.73           H
ATOM   3925  CD2 LEU A 239      21.158  -2.327  11.104  1.00-24.73           C
ATOM   3926 1HD2 LEU A 239      21.562  -2.362  12.115  1.00-24.73           H
ATOM   3927 2HD2 LEU A 239      20.394  -3.092  11.007  1.00-24.73           H
ATOM   3928 3HD2 LEU A 239      20.702  -1.350  10.930  1.00-24.73           H
ATOM   3929  N   MET A 240      20.887  -3.764   5.823  1.00  9.75           N
ATOM   3930  H   MET A 240      21.881  -3.984   5.869  1.00  9.75           H
ATOM   3931  CA  MET A 240      20.252  -3.679   4.512  1.00  9.75           C
ATOM   3932  HA  MET A 240      19.862  -2.673   4.356  1.00  9.75           H
ATOM   3933  C   MET A 240      19.098  -4.677   4.411  1.00  9.75           C
ATOM   3934  O   MET A 240      17.995  -4.325   4.004  1.00  9.75           O
ATOM   3935  CB  MET A 240      21.307  -4.003   3.456  1.00  9.75           C
ATOM   3936 1HB  MET A 240      22.131  -3.294   3.545  1.00  9.75           H
ATOM   3937 2HB  MET A 240      21.699  -4.991   3.683  1.00  9.75           H
ATOM   3938  CG  MET A 240      20.832  -4.011   2.023  1.00  9.75           C
ATOM   3939 1HG  MET A 240      19.860  -4.499   1.943  1.00  9.75           H
ATOM   3940 2HG  MET A 240      20.766  -2.990   1.649  1.00  9.75           H
ATOM   3941  SD  MET A 240      22.032  -4.950   1.079  1.00  9.75           S
ATOM   3942  CE  MET A 240      21.496  -6.650   1.375  1.00  9.75           C
ATOM   3943 1HE  MET A 240      22.100  -7.333   0.778  1.00  9.75           H
ATOM   3944 2HE  MET A 240      20.450  -6.759   1.083  1.00  9.75           H
ATOM   3945 3HE  MET A 240      21.603  -6.900   2.430  1.00  9.75           H
ATOM   3946  N   ASN A 241      19.328  -5.917   4.822  1.00-15.67           N
ATOM   3947  H   ASN A 241      20.255  -6.177   5.148  1.00-15.67           H
ATOM   3948  CA  ASN A 241      18.278  -6.933   4.762  1.00-15.67           C
ATOM   3949  HA  ASN A 241      17.854  -6.938   3.756  1.00-15.67           H
ATOM   3950  C   ASN A 241      17.129  -6.664   5.726  1.00-15.67           C
ATOM   3951  O   ASN A 241      15.974  -6.936   5.399  1.00-15.67           O
ATOM   3952  CB  ASN A 241      18.857  -8.318   5.050  1.00-15.67           C
ATOM   3953 1HB  ASN A 241      19.595  -8.253   5.846  1.00-15.67           H
ATOM   3954 2HB  ASN A 241      18.048  -8.964   5.380  1.00-15.67           H
ATOM   3955  CG  ASN A 241      19.473  -8.947   3.827  1.00-15.67           C
ATOM   3956  OD1 ASN A 241      18.876  -8.961   2.766  1.00-15.67           O
ATOM   3957  ND2 ASN A 241      20.662  -9.463   3.959  1.00-15.67           N
ATOM   3958 1HD2 ASN A 241      21.065  -9.950   3.175  1.00-15.67           H
ATOM   3959 2HD2 ASN A 241      21.167  -9.353   4.820  1.00-15.67           H
ATOM   3960  N   ARG A 242      17.414  -6.113   6.901  1.00 -7.41           N
ATOM   3961  H   ARG A 242      18.385  -5.933   7.147  1.00 -7.41           H
ATOM   3962  CA  ARG A 242      16.342  -5.760   7.842  1.00 -7.41           C
ATOM   3963  HA  ARG A 242      15.715  -6.632   8.021  1.00 -7.41           H
ATOM   3964  C   ARG A 242      15.471  -4.682   7.226  1.00 -7.41           C
ATOM   3965  O   ARG A 242      14.252  -4.800   7.245  1.00 -7.41           O
ATOM   3966  CB  ARG A 242      16.898  -5.248   9.176  1.00 -7.41           C
ATOM   3967 1HB  ARG A 242      17.590  -4.434   8.962  1.00 -7.41           H
ATOM   3968 2HB  ARG A 242      16.079  -4.854   9.778  1.00 -7.41           H
ATOM   3969  CG  ARG A 242      17.629  -6.299   9.985  1.00 -7.41           C
ATOM   3970 1HG  ARG A 242      16.920  -6.990  10.436  1.00 -7.41           H
ATOM   3971 2HG  ARG A 242      18.267  -6.862   9.315  1.00 -7.41           H
ATOM   3972  CD  ARG A 242      18.497  -5.681  11.064  1.00 -7.41           C
ATOM   3973 1HD  ARG A 242      19.006  -4.811  10.649  1.00 -7.41           H
ATOM   3974 2HD  ARG A 242      17.868  -5.362  11.896  1.00 -7.41           H
ATOM   3975  NE  ARG A 242      19.514  -6.637  11.527  1.00 -7.41           N
ATOM   3976  HE  ARG A 242      19.502  -7.552  11.094  1.00 -7.41           H
ATOM   3977  CZ  ARG A 242      20.469  -6.398  12.417  1.00 -7.41           C
ATOM   3978  NH1 ARG A 242      21.376  -7.309  12.629  1.00 -7.41           N
ATOM   3979 1HH1 ARG A 242      21.331  -8.185  12.138  1.00 -7.41           H
ATOM   3980 2HH1 ARG A 242      22.111  -7.134  13.291  1.00 -7.41           H
ATOM   3981  NH2 ARG A 242      20.583  -5.271  13.071  1.00 -7.41           N
ATOM   3982 1HH2 ARG A 242      19.844  -4.591  13.015  1.00 -7.41           H
ATOM   3983 2HH2 ARG A 242      21.399  -5.092  13.637  1.00 -7.41           H
ATOM   3984  N   ALA A 243      16.096  -3.663   6.653  1.00-14.96           N
ATOM   3985  H   ALA A 243      17.111  -3.632   6.652  1.00-14.96           H
ATOM   3986  CA  ALA A 243      15.365  -2.559   6.042  1.00-14.96           C
ATOM   3987  HA  ALA A 243      14.705  -2.115   6.789  1.00-14.96           H
ATOM   3988  C   ALA A 243      14.501  -3.081   4.895  1.00-14.96           C
ATOM   3989  O   ALA A 243      13.300  -2.861   4.872  1.00-14.96           O
ATOM   3990  CB  ALA A 243      16.355  -1.494   5.544  1.00-14.96           C
ATOM   3991 1HB  ALA A 243      16.898  -1.075   6.392  1.00-14.96           H
ATOM   3992 2HB  ALA A 243      15.805  -0.695   5.044  1.00-14.96           H
ATOM   3993 3HB  ALA A 243      17.065  -1.932   4.841  1.00-14.96           H
ATOM   3994  N   TYR A 244      15.107  -3.835   3.991  1.00 29.22           N
ATOM   3995  H   TYR A 244      16.104  -4.018   4.085  1.00 29.22           H
ATOM   3996  CA  TYR A 244      14.406  -4.403   2.840  1.00 29.22           C
ATOM   3997  HA  TYR A 244      14.020  -3.594   2.221  1.00 29.22           H
ATOM   3998  C   TYR A 244      13.214  -5.278   3.227  1.00 29.22           C
ATOM   3999  O   TYR A 244      12.119  -5.115   2.689  1.00 29.22           O
ATOM   4000  CB  TYR A 244      15.425  -5.207   2.031  1.00 29.22           C
ATOM   4001 1HB  TYR A 244      16.165  -4.516   1.629  1.00 29.22           H
ATOM   4002 2HB  TYR A 244      15.937  -5.890   2.708  1.00 29.22           H
ATOM   4003  CG  TYR A 244      14.859  -6.031   0.896  1.00 29.22           C
ATOM   4004  CD1 TYR A 244      14.111  -5.439  -0.145  1.00 29.22           C
ATOM   4005  HD1 TYR A 244      13.903  -4.379  -0.125  1.00 29.22           H
ATOM   4006  CD2 TYR A 244      15.097  -7.421   0.849  1.00 29.22           C
ATOM   4007  HD2 TYR A 244      15.661  -7.899   1.638  1.00 29.22           H
ATOM   4008  CE1 TYR A 244      13.620  -6.227  -1.226  1.00 29.22           C
ATOM   4009  HE1 TYR A 244      13.051  -5.771  -2.023  1.00 29.22           H
ATOM   4010  CE2 TYR A 244      14.622  -8.205  -0.234  1.00 29.22           C
ATOM   4011  HE2 TYR A 244      14.817  -9.267  -0.266  1.00 29.22           H
ATOM   4012  CZ  TYR A 244      13.890  -7.601  -1.259  1.00 29.22           C
ATOM   4013  OH  TYR A 244      13.426  -8.376  -2.289  1.00 29.22           O
ATOM   4014  HH  TYR A 244      13.826  -9.258  -2.291  1.00 29.22           H
ATOM   4015  N   SER A 245      13.377  -6.137   4.222  1.00 -3.26           N
ATOM   4016  H   SER A 245      14.278  -6.219   4.682  1.00 -3.26           H
ATOM   4017  CA  SER A 245      12.270  -6.995   4.640  1.00 -3.26           C
ATOM   4018  HA  SER A 245      11.876  -7.503   3.760  1.00 -3.26           H
ATOM   4019  C   SER A 245      11.135  -6.216   5.296  1.00 -3.26           C
ATOM   4020  O   SER A 245       9.966  -6.540   5.127  1.00 -3.26           O
ATOM   4021  CB  SER A 245      12.762  -8.041   5.633  1.00 -3.26           C
ATOM   4022 1HB  SER A 245      13.048  -7.540   6.558  1.00 -3.26           H
ATOM   4023 2HB  SER A 245      11.955  -8.744   5.845  1.00 -3.26           H
ATOM   4024  OG  SER A 245      13.886  -8.739   5.125  1.00 -3.26           O
ATOM   4025  HG  SER A 245      14.651  -8.147   5.137  1.00 -3.26           H
ATOM   4026  N   LYS A 246      11.457  -5.168   6.040  1.00-21.03           N
ATOM   4027  H   LYS A 246      12.434  -4.918   6.174  1.00-21.03           H
ATOM   4028  CA  LYS A 246      10.417  -4.366   6.688  1.00-21.03           C
ATOM   4029  HA  LYS A 246       9.660  -5.029   7.109  1.00-21.03           H
ATOM   4030  C   LYS A 246       9.725  -3.480   5.664  1.00-21.03           C
ATOM   4031  O   LYS A 246       8.530  -3.232   5.752  1.00-21.03           O
ATOM   4032  CB  LYS A 246      11.031  -3.542   7.820  1.00-21.03           C
ATOM   4033 1HB  LYS A 246      11.873  -2.979   7.417  1.00-21.03           H
ATOM   4034 2HB  LYS A 246      10.288  -2.837   8.195  1.00-21.03           H
ATOM   4035  CG  LYS A 246      11.520  -4.409   8.985  1.00-21.03           C
ATOM   4036 1HG  LYS A 246      10.663  -4.845   9.498  1.00-21.03           H
ATOM   4037 2HG  LYS A 246      12.142  -5.215   8.602  1.00-21.03           H
ATOM   4038  CD  LYS A 246      12.339  -3.590   9.964  1.00-21.03           C
ATOM   4039 1HD  LYS A 246      13.158  -3.119   9.420  1.00-21.03           H
ATOM   4040 2HD  LYS A 246      11.703  -2.815  10.391  1.00-21.03           H
ATOM   4041  CE  LYS A 246      12.927  -4.436  11.084  1.00-21.03           C
ATOM   4042 1HE  LYS A 246      12.113  -4.913  11.635  1.00-21.03           H
ATOM   4043 2HE  LYS A 246      13.566  -5.211  10.655  1.00-21.03           H
ATOM   4044  NZ  LYS A 246      13.738  -3.582  12.021  1.00-21.03           N
ATOM   4045 1HZ  LYS A 246      14.019  -4.129  12.829  1.00-21.03           H
ATOM   4046 2HZ  LYS A 246      13.189  -2.787  12.324  1.00-21.03           H
ATOM   4047 3HZ  LYS A 246      14.568  -3.237  11.551  1.00-21.03           H
ATOM   4048  N   LEU A 247      10.451  -3.059   4.641  1.00  2.27           N
ATOM   4049  H   LEU A 247      11.447  -3.262   4.611  1.00  2.27           H
ATOM   4050  CA  LEU A 247       9.855  -2.283   3.558  1.00  2.27           C
ATOM   4051  HA  LEU A 247       9.320  -1.440   3.993  1.00  2.27           H
ATOM   4052  C   LEU A 247       8.825  -3.100   2.789  1.00  2.27           C
ATOM   4053  O   LEU A 247       7.819  -2.530   2.393  1.00  2.27           O
ATOM   4054  CB  LEU A 247      10.931  -1.729   2.619  1.00  2.27           C
ATOM   4055 1HB  LEU A 247      11.657  -2.518   2.429  1.00  2.27           H
ATOM   4056 2HB  LEU A 247      10.469  -1.453   1.672  1.00  2.27           H
ATOM   4057  CG  LEU A 247      11.658  -0.495   3.180  1.00  2.27           C
ATOM   4058  HG  LEU A 247      11.820  -0.647   4.246  1.00  2.27           H
ATOM   4059  CD1 LEU A 247      13.018  -0.312   2.531  1.00  2.27           C
ATOM   4060 1HD1 LEU A 247      13.544   0.493   3.042  1.00  2.27           H
ATOM   4061 2HD1 LEU A 247      12.906  -0.065   1.477  1.00  2.27           H
ATOM   4062 3HD1 LEU A 247      13.603  -1.225   2.634  1.00  2.27           H
ATOM   4063  CD2 LEU A 247      10.835   0.787   2.995  1.00  2.27           C
ATOM   4064 1HD2 LEU A 247      11.346   1.619   3.477  1.00  2.27           H
ATOM   4065 2HD2 LEU A 247       9.850   0.671   3.444  1.00  2.27           H
ATOM   4066 3HD2 LEU A 247      10.720   1.006   1.932  1.00  2.27           H
ATOM   4067  N   LYS A 248       8.976  -4.419   2.687  1.00  2.72           N
ATOM   4068  H   LYS A 248       9.827  -4.855   3.025  1.00  2.72           H
ATOM   4069  CA  LYS A 248       7.915  -5.261   2.100  1.00  2.72           C
ATOM   4070  HA  LYS A 248       7.789  -5.001   1.048  1.00  2.72           H
ATOM   4071  C   LYS A 248       6.581  -5.038   2.801  1.00  2.72           C
ATOM   4072  O   LYS A 248       5.541  -4.899   2.161  1.00  2.72           O
ATOM   4073  CB  LYS A 248       8.228  -6.762   2.235  1.00  2.72           C
ATOM   4074 1HB  LYS A 248       8.368  -6.982   3.290  1.00  2.72           H
ATOM   4075 2HB  LYS A 248       7.351  -7.321   1.906  1.00  2.72           H
ATOM   4076  CG  LYS A 248       9.435  -7.308   1.482  1.00  2.72           C
ATOM   4077 1HG  LYS A 248      10.318  -6.718   1.719  1.00  2.72           H
ATOM   4078 2HG  LYS A 248       9.603  -8.334   1.809  1.00  2.72           H
ATOM   4079  CD  LYS A 248       9.212  -7.321  -0.018  1.00  2.72           C
ATOM   4080 1HD  LYS A 248       8.276  -7.838  -0.235  1.00  2.72           H
ATOM   4081 2HD  LYS A 248       9.146  -6.296  -0.383  1.00  2.72           H
ATOM   4082  CE  LYS A 248      10.345  -8.034  -0.732  1.00  2.72           C
ATOM   4083 1HE  LYS A 248      11.282  -7.527  -0.498  1.00  2.72           H
ATOM   4084 2HE  LYS A 248      10.401  -9.068  -0.383  1.00  2.72           H
ATOM   4085  NZ  LYS A 248      10.122  -8.014  -2.210  1.00  2.72           N
ATOM   4086 1HZ  LYS A 248      10.942  -8.345  -2.699  1.00  2.72           H
ATOM   4087 2HZ  LYS A 248       9.920  -7.066  -2.518  1.00  2.72           H
ATOM   4088 3HZ  LYS A 248       9.329  -8.592  -2.450  1.00  2.72           H
ATOM   4089  N   VAL A 249       6.623  -4.993   4.124  1.00  0.30           N
ATOM   4090  H   VAL A 249       7.515  -5.078   4.590  1.00  0.30           H
ATOM   4091  CA  VAL A 249       5.420  -4.855   4.943  1.00  0.30           C
ATOM   4092  HA  VAL A 249       4.692  -5.596   4.613  1.00  0.30           H
ATOM   4093  C   VAL A 249       4.826  -3.460   4.765  1.00  0.30           C
ATOM   4094  O   VAL A 249       3.612  -3.296   4.601  1.00  0.30           O
ATOM   4095  CB  VAL A 249       5.751  -5.098   6.448  1.00  0.30           C
ATOM   4096  HB  VAL A 249       6.374  -4.282   6.810  1.00  0.30           H
ATOM   4097  CG1 VAL A 249       4.483  -5.154   7.292  1.00  0.30           C
ATOM   4098 1HG1 VAL A 249       4.738  -5.334   8.336  1.00  0.30           H
ATOM   4099 2HG1 VAL A 249       3.829  -5.950   6.932  1.00  0.30           H
ATOM   4100 3HG1 VAL A 249       3.955  -4.205   7.227  1.00  0.30           H
ATOM   4101  CG2 VAL A 249       6.544  -6.407   6.627  1.00  0.30           C
ATOM   4102 1HG2 VAL A 249       6.656  -6.629   7.688  1.00  0.30           H
ATOM   4103 2HG2 VAL A 249       7.539  -6.307   6.198  1.00  0.30           H
ATOM   4104 3HG2 VAL A 249       6.024  -7.232   6.140  1.00  0.30           H
ATOM   4105  N   ARG A 250       5.695  -2.456   4.749  1.00-18.90           N
ATOM   4106  H   ARG A 250       6.680  -2.659   4.886  1.00-18.90           H
ATOM   4107  CA  ARG A 250       5.263  -1.063   4.592  1.00-18.90           C
ATOM   4108  HA  ARG A 250       4.504  -0.851   5.347  1.00-18.90           H
ATOM   4109  C   ARG A 250       4.629  -0.807   3.232  1.00-18.90           C
ATOM   4110  O   ARG A 250       3.610  -0.131   3.144  1.00-18.90           O
ATOM   4111  CB  ARG A 250       6.442  -0.107   4.796  1.00-18.90           C
ATOM   4112 1HB  ARG A 250       7.221  -0.353   4.075  1.00-18.90           H
ATOM   4113 2HB  ARG A 250       6.097   0.907   4.594  1.00-18.90           H
ATOM   4114  CG  ARG A 250       7.039  -0.153   6.205  1.00-18.90           C
ATOM   4115 1HG  ARG A 250       6.282   0.150   6.928  1.00-18.90           H
ATOM   4116 2HG  ARG A 250       7.348  -1.169   6.437  1.00-18.90           H
ATOM   4117  CD  ARG A 250       8.249   0.762   6.329  1.00-18.90           C
ATOM   4118 1HD  ARG A 250       8.730   0.585   7.292  1.00-18.90           H
ATOM   4119 2HD  ARG A 250       8.955   0.529   5.532  1.00-18.90           H
ATOM   4120  NE  ARG A 250       7.848   2.173   6.247  1.00-18.90           N
ATOM   4121  HE  ARG A 250       6.860   2.375   6.369  1.00-18.90           H
ATOM   4122  CZ  ARG A 250       8.644   3.215   6.064  1.00-18.90           C
ATOM   4123  NH1 ARG A 250       8.108   4.388   5.903  1.00-18.90           N
ATOM   4124 1HH1 ARG A 250       7.100   4.485   5.864  1.00-18.90           H
ATOM   4125 2HH1 ARG A 250       8.699   5.194   5.805  1.00-18.90           H
ATOM   4126  NH2 ARG A 250       9.947   3.143   5.995  1.00-18.90           N
ATOM   4127 1HH2 ARG A 250      10.416   2.254   6.098  1.00-18.90           H
ATOM   4128 2HH2 ARG A 250      10.476   3.992   5.854  1.00-18.90           H
ATOM   4129  N   ILE A 251       5.204  -1.372   2.180  1.00  7.44           N
ATOM   4130  H   ILE A 251       6.055  -1.915   2.302  1.00  7.44           H
ATOM   4131  CA  ILE A 251       4.650  -1.221   0.834  1.00  7.44           C
ATOM   4132  HA  ILE A 251       4.507  -0.162   0.618  1.00  7.44           H
ATOM   4133  C   ILE A 251       3.287  -1.892   0.826  1.00  7.44           C
ATOM   4134  O   ILE A 251       2.323  -1.296   0.362  1.00  7.44           O
ATOM   4135  CB  ILE A 251       5.560  -1.853  -0.263  1.00  7.44           C
ATOM   4136  HB  ILE A 251       5.767  -2.885   0.017  1.00  7.44           H
ATOM   4137  CG1 ILE A 251       6.889  -1.086  -0.355  1.00  7.44           C
ATOM   4138 1HG1 ILE A 251       6.718  -0.185  -0.945  1.00  7.44           H
ATOM   4139 2HG1 ILE A 251       7.194  -0.777   0.641  1.00  7.44           H
ATOM   4140  CG2 ILE A 251       4.883  -1.831  -1.664  1.00  7.44           C
ATOM   4141 1HG2 ILE A 251       5.543  -2.267  -2.417  1.00  7.44           H
ATOM   4142 2HG2 ILE A 251       4.649  -0.805  -1.954  1.00  7.44           H
ATOM   4143 3HG2 ILE A 251       3.957  -2.407  -1.650  1.00  7.44           H
ATOM   4144  CD1 ILE A 251       8.046  -1.857  -0.969  1.00  7.44           C
ATOM   4145 1HD1 ILE A 251       8.920  -1.208  -1.020  1.00  7.44           H
ATOM   4146 2HD1 ILE A 251       7.789  -2.181  -1.975  1.00  7.44           H
ATOM   4147 3HD1 ILE A 251       8.280  -2.731  -0.358  1.00  7.44           H
ATOM   4148  N   ALA A 252       3.185  -3.091   1.389  1.00-12.62           N
ATOM   4149  H   ALA A 252       4.003  -3.532   1.798  1.00-12.62           H
ATOM   4150  CA  ALA A 252       1.922  -3.823   1.393  1.00-12.62           C
ATOM   4151  HA  ALA A 252       1.614  -3.983   0.358  1.00-12.62           H
ATOM   4152  C   ALA A 252       0.808  -3.040   2.083  1.00-12.62           C
ATOM   4153  O   ALA A 252      -0.343  -3.086   1.666  1.00-12.62           O
ATOM   4154  CB  ALA A 252       2.106  -5.183   2.065  1.00-12.62           C
ATOM   4155 1HB  ALA A 252       2.915  -5.725   1.582  1.00-12.62           H
ATOM   4156 2HB  ALA A 252       1.184  -5.760   1.972  1.00-12.62           H
ATOM   4157 3HB  ALA A 252       2.339  -5.053   3.122  1.00-12.62           H
ATOM   4158  N   LYS A 253       1.142  -2.289   3.122  1.00  3.65           N
ATOM   4159  H   LYS A 253       2.100  -2.282   3.458  1.00  3.65           H
ATOM   4160  CA  LYS A 253       0.118  -1.512   3.810  1.00  3.65           C
ATOM   4161  HA  LYS A 253      -0.715  -2.191   3.989  1.00  3.65           H
ATOM   4162  C   LYS A 253      -0.427  -0.368   2.962  1.00  3.65           C
ATOM   4163  O   LYS A 253      -1.626  -0.088   2.995  1.00  3.65           O
ATOM   4164  CB  LYS A 253       0.655  -1.017   5.159  1.00  3.65           C
ATOM   4165 1HB  LYS A 253       1.271  -1.806   5.590  1.00  3.65           H
ATOM   4166 2HB  LYS A 253       1.291  -0.148   4.991  1.00  3.65           H
ATOM   4167  CG  LYS A 253      -0.427  -0.659   6.179  1.00  3.65           C
ATOM   4168 1HG  LYS A 253       0.053  -0.295   7.087  1.00  3.65           H
ATOM   4169 2HG  LYS A 253      -1.047   0.139   5.773  1.00  3.65           H
ATOM   4170  CD  LYS A 253      -1.319  -1.860   6.538  1.00  3.65           C
ATOM   4171 1HD  LYS A 253      -0.942  -2.759   6.050  1.00  3.65           H
ATOM   4172 2HD  LYS A 253      -1.288  -2.024   7.613  1.00  3.65           H
ATOM   4173  CE  LYS A 253      -2.765  -1.622   6.104  1.00  3.65           C
ATOM   4174 1HE  LYS A 253      -3.206  -0.857   6.746  1.00  3.65           H
ATOM   4175 2HE  LYS A 253      -2.766  -1.248   5.078  1.00  3.65           H
ATOM   4176  NZ  LYS A 253      -3.600  -2.866   6.152  1.00  3.65           N
ATOM   4177 1HZ  LYS A 253      -4.570  -2.642   5.958  1.00  3.65           H
ATOM   4178 2HZ  LYS A 253      -3.535  -3.302   7.060  1.00  3.65           H
ATOM   4179 3HZ  LYS A 253      -3.277  -3.522   5.444  1.00  3.65           H
ATOM   4180  N   VAL A 254       0.412   0.265   2.156  1.00  4.05           N
ATOM   4181  H   VAL A 254       1.396   0.020   2.154  1.00  4.05           H
ATOM   4182  CA  VAL A 254      -0.076   1.311   1.252  1.00  4.05           C
ATOM   4183  HA  VAL A 254      -0.806   1.914   1.793  1.00  4.05           H
ATOM   4184  C   VAL A 254      -0.791   0.653   0.066  1.00  4.05           C
ATOM   4185  O   VAL A 254      -1.793   1.169  -0.432  1.00  4.05           O
ATOM   4186  CB  VAL A 254       1.060   2.265   0.785  1.00  4.05           C
ATOM   4187  HB  VAL A 254       1.763   1.713   0.162  1.00  4.05           H
ATOM   4188  CG1 VAL A 254       0.488   3.449  -0.015  1.00  4.05           C
ATOM   4189 1HG1 VAL A 254       1.287   4.140  -0.279  1.00  4.05           H
ATOM   4190 2HG1 VAL A 254      -0.260   3.976   0.580  1.00  4.05           H
ATOM   4191 3HG1 VAL A 254       0.023   3.086  -0.932  1.00  4.05           H
ATOM   4192  CG2 VAL A 254       1.819   2.823   2.001  1.00  4.05           C
ATOM   4193 1HG2 VAL A 254       2.533   3.579   1.678  1.00  4.05           H
ATOM   4194 2HG2 VAL A 254       2.368   2.025   2.499  1.00  4.05           H
ATOM   4195 3HG2 VAL A 254       1.120   3.272   2.709  1.00  4.05           H
ATOM   4196  N   THR A 255      -0.351  -0.534  -0.330  1.00-10.47           N
ATOM   4197  H   THR A 255       0.510  -0.916   0.059  1.00-10.47           H
ATOM   4198  CA  THR A 255      -1.067  -1.322  -1.333  1.00-10.47           C
ATOM   4199  HA  THR A 255      -1.147  -0.726  -2.241  1.00-10.47           H
ATOM   4200  C   THR A 255      -2.484  -1.639  -0.849  1.00-10.47           C
ATOM   4201  O   THR A 255      -3.423  -1.514  -1.620  1.00-10.47           O
ATOM   4202  CB  THR A 255      -0.318  -2.641  -1.679  1.00-10.47           C
ATOM   4203  HB  THR A 255      -0.319  -3.299  -0.812  1.00-10.47           H
ATOM   4204  OG1 THR A 255       1.036  -2.352  -2.041  1.00-10.47           O
ATOM   4205  HG1 THR A 255       1.035  -1.563  -2.606  1.00-10.47           H
ATOM   4206  CG2 THR A 255      -0.935  -3.372  -2.855  1.00-10.47           C
ATOM   4207 1HG2 THR A 255      -0.306  -4.222  -3.118  1.00-10.47           H
ATOM   4208 2HG2 THR A 255      -1.015  -2.701  -3.709  1.00-10.47           H
ATOM   4209 3HG2 THR A 255      -1.924  -3.734  -2.582  1.00-10.47           H
ATOM   4210  N   ASP A 256      -2.681  -1.969   0.422  1.00-16.34           N
ATOM   4211  H   ASP A 256      -1.881  -2.109   1.037  1.00-16.34           H
ATOM   4212  CA  ASP A 256      -4.039  -2.182   0.946  1.00-16.34           C
ATOM   4213  HA  ASP A 256      -4.520  -2.975   0.374  1.00-16.34           H
ATOM   4214  C   ASP A 256      -4.900  -0.931   0.819  1.00-16.34           C
ATOM   4215  O   ASP A 256      -6.074  -1.019   0.471  1.00-16.34           O
ATOM   4216  CB  ASP A 256      -4.047  -2.562   2.430  1.00-16.34           C
ATOM   4217 1HB  ASP A 256      -3.426  -1.866   2.989  1.00-16.34           H
ATOM   4218 2HB  ASP A 256      -5.069  -2.480   2.798  1.00-16.34           H
ATOM   4219  CG  ASP A 256      -3.573  -3.972   2.686  1.00-16.34           C
ATOM   4220  OD1 ASP A 256      -3.993  -4.912   1.973  1.00-16.34           O
ATOM   4221  OD2 ASP A 256      -2.825  -4.168   3.669  1.00-16.34           O
ATOM   4222  N   ALA A 257      -4.333   0.241   1.073  1.00-19.03           N
ATOM   4223  H   ALA A 257      -3.362   0.277   1.359  1.00-19.03           H
ATOM   4224  CA  ALA A 257      -5.091   1.484   0.931  1.00-19.03           C
ATOM   4225  HA  ALA A 257      -6.008   1.403   1.516  1.00-19.03           H
ATOM   4226  C   ALA A 257      -5.477   1.694  -0.536  1.00-19.03           C
ATOM   4227  O   ALA A 257      -6.598   2.102  -0.846  1.00-19.03           O
ATOM   4228  CB  ALA A 257      -4.275   2.673   1.452  1.00-19.03           C
ATOM   4229 1HB  ALA A 257      -4.053   2.530   2.509  1.00-19.03           H
ATOM   4230 2HB  ALA A 257      -4.856   3.589   1.336  1.00-19.03           H
ATOM   4231 3HB  ALA A 257      -3.342   2.768   0.896  1.00-19.03           H
ATOM   4232  N   ARG A 258      -4.558   1.383  -1.440  1.00-10.99           N
ATOM   4233  H   ARG A 258      -3.644   1.061  -1.124  1.00-10.99           H
ATOM   4234  CA  ARG A 258      -4.828   1.486  -2.876  1.00-10.99           C
ATOM   4235  HA  ARG A 258      -5.199   2.490  -3.085  1.00-10.99           H
ATOM   4236  C   ARG A 258      -5.925   0.510  -3.284  1.00-10.99           C
ATOM   4237  O   ARG A 258      -6.839   0.902  -3.996  1.00-10.99           O
ATOM   4238  CB  ARG A 258      -3.533   1.261  -3.672  1.00-10.99           C
ATOM   4239 1HB  ARG A 258      -2.783   1.952  -3.292  1.00-10.99           H
ATOM   4240 2HB  ARG A 258      -3.174   0.247  -3.499  1.00-10.99           H
ATOM   4241  CG  ARG A 258      -3.670   1.472  -5.175  1.00-10.99           C
ATOM   4242 1HG  ARG A 258      -4.164   0.603  -5.608  1.00-10.99           H
ATOM   4243 2HG  ARG A 258      -4.287   2.353  -5.355  1.00-10.99           H
ATOM   4244  CD  ARG A 258      -2.319   1.686  -5.861  1.00-10.99           C
ATOM   4245 1HD  ARG A 258      -2.489   1.844  -6.925  1.00-10.99           H
ATOM   4246 2HD  ARG A 258      -1.870   2.593  -5.453  1.00-10.99           H
ATOM   4247  NE  ARG A 258      -1.362   0.584  -5.673  1.00-10.99           N
ATOM   4248  HE  ARG A 258      -0.662   0.706  -4.943  1.00-10.99           H
ATOM   4249  CZ  ARG A 258      -1.255  -0.530  -6.381  1.00-10.99           C
ATOM   4250  NH1 ARG A 258      -0.347  -1.391  -6.026  1.00-10.99           N
ATOM   4251 1HH1 ARG A 258       0.247  -1.174  -5.229  1.00-10.99           H
ATOM   4252 2HH1 ARG A 258      -0.231  -2.245  -6.538  1.00-10.99           H
ATOM   4253  NH2 ARG A 258      -1.964  -0.798  -7.443  1.00-10.99           N
ATOM   4254 1HH2 ARG A 258      -2.562  -0.088  -7.826  1.00-10.99           H
ATOM   4255 2HH2 ARG A 258      -1.916  -1.716  -7.861  1.00-10.99           H
ATOM   4256  N   ILE A 259      -5.885  -0.721  -2.794  1.00-12.74           N
ATOM   4257  H   ILE A 259      -5.103  -0.990  -2.198  1.00-12.74           H
ATOM   4258  CA  ILE A 259      -6.922  -1.717  -3.089  1.00-12.74           C
ATOM   4259  HA  ILE A 259      -7.027  -1.817  -4.170  1.00-12.74           H
ATOM   4260  C   ILE A 259      -8.259  -1.232  -2.535  1.00-12.74           C
ATOM   4261  O   ILE A 259      -9.286  -1.312  -3.216  1.00-12.74           O
ATOM   4262  CB  ILE A 259      -6.575  -3.118  -2.470  1.00-12.74           C
ATOM   4263  HB  ILE A 259      -6.362  -2.977  -1.410  1.00-12.74           H
ATOM   4264  CG1 ILE A 259      -5.329  -3.721  -3.149  1.00-12.74           C
ATOM   4265 1HG1 ILE A 259      -5.618  -4.090  -4.134  1.00-12.74           H
ATOM   4266 2HG1 ILE A 259      -4.588  -2.939  -3.295  1.00-12.74           H
ATOM   4267  CG2 ILE A 259      -7.754  -4.124  -2.600  1.00-12.74           C
ATOM   4268 1HG2 ILE A 259      -7.479  -5.088  -2.170  1.00-12.74           H
ATOM   4269 2HG2 ILE A 259      -8.019  -4.265  -3.649  1.00-12.74           H
ATOM   4270 3HG2 ILE A 259      -8.621  -3.757  -2.051  1.00-12.74           H
ATOM   4271  CD1 ILE A 259      -4.656  -4.864  -2.370  1.00-12.74           C
ATOM   4272 1HD1 ILE A 259      -3.745  -5.167  -2.884  1.00-12.74           H
ATOM   4273 2HD1 ILE A 259      -5.322  -5.725  -2.307  1.00-12.74           H
ATOM   4274 3HD1 ILE A 259      -4.400  -4.529  -1.364  1.00-12.74           H
ATOM   4275  N   ARG A 260      -8.283  -0.716  -1.313  1.00-10.75           N
ATOM   4276  H   ARG A 260      -7.428  -0.664  -0.757  1.00-10.75           H
ATOM   4277  CA  ARG A 260      -9.555  -0.301  -0.728  1.00-10.75           C
ATOM   4278  HA  ARG A 260     -10.248  -1.124  -0.882  1.00-10.75           H
ATOM   4279  C   ARG A 260     -10.155   0.909  -1.427  1.00-10.75           C
ATOM   4280  O   ARG A 260     -11.354   0.911  -1.704  1.00-10.75           O
ATOM   4281  CB  ARG A 260      -9.433  -0.064   0.783  1.00-10.75           C
ATOM   4282 1HB  ARG A 260      -8.868  -0.888   1.221  1.00-10.75           H
ATOM   4283 2HB  ARG A 260      -8.885   0.862   0.957  1.00-10.75           H
ATOM   4284  CG  ARG A 260     -10.794   0.013   1.485  1.00-10.75           C
ATOM   4285 1HG  ARG A 260     -10.662   0.376   2.502  1.00-10.75           H
ATOM   4286 2HG  ARG A 260     -11.428   0.717   0.948  1.00-10.75           H
ATOM   4287  CD  ARG A 260     -11.489  -1.354   1.526  1.00-10.75           C
ATOM   4288 1HD  ARG A 260     -11.372  -1.860   0.569  1.00-10.75           H
ATOM   4289 2HD  ARG A 260     -11.014  -1.968   2.292  1.00-10.75           H
ATOM   4290  NE  ARG A 260     -12.924  -1.242   1.807  1.00-10.75           N
ATOM   4291  HE  ARG A 260     -13.221  -1.323   2.782  1.00-10.75           H
ATOM   4292  CZ  ARG A 260     -13.891  -1.058   0.920  1.00-10.75           C
ATOM   4293  NH1 ARG A 260     -15.117  -1.139   1.337  1.00-10.75           N
ATOM   4294 1HH1 ARG A 260     -15.279  -1.328   2.321  1.00-10.75           H
ATOM   4295 2HH1 ARG A 260     -15.882  -1.008   0.695  1.00-10.75           H
ATOM   4296  NH2 ARG A 260     -13.701  -0.780  -0.343  1.00-10.75           N
ATOM   4297 1HH2 ARG A 260     -12.777  -0.795  -0.737  1.00-10.75           H
ATOM   4298 2HH2 ARG A 260     -14.487  -0.491  -0.905  1.00-10.75           H
ATOM   4299  N   MET A 261      -9.352   1.903  -1.779  1.00 -7.93           N
ATOM   4300  H   MET A 261      -8.365   1.887  -1.531  1.00 -7.93           H
ATOM   4301  CA  MET A 261      -9.903   3.027  -2.533  1.00 -7.93           C
ATOM   4302  HA  MET A 261     -10.791   3.383  -2.009  1.00 -7.93           H
ATOM   4303  C   MET A 261     -10.353   2.539  -3.905  1.00 -7.93           C
ATOM   4304  O   MET A 261     -11.447   2.879  -4.326  1.00 -7.93           O
ATOM   4305  CB  MET A 261      -8.931   4.207  -2.670  1.00 -7.93           C
ATOM   4306 1HB  MET A 261      -8.644   4.539  -1.672  1.00 -7.93           H
ATOM   4307 2HB  MET A 261      -8.037   3.881  -3.203  1.00 -7.93           H
ATOM   4308  CG  MET A 261      -9.564   5.384  -3.432  1.00 -7.93           C
ATOM   4309 1HG  MET A 261      -9.807   5.035  -4.435  1.00 -7.93           H
ATOM   4310 2HG  MET A 261     -10.498   5.653  -2.938  1.00 -7.93           H
ATOM   4311  SD  MET A 261      -8.576   6.885  -3.609  1.00 -7.93           S
ATOM   4312  CE  MET A 261      -8.817   7.684  -2.002  1.00 -7.93           C
ATOM   4313 1HE  MET A 261      -8.276   8.630  -1.982  1.00 -7.93           H
ATOM   4314 2HE  MET A 261      -8.442   7.040  -1.207  1.00 -7.93           H
ATOM   4315 3HE  MET A 261      -9.879   7.875  -1.838  1.00 -7.93           H
ATOM   4316  N   LEU A 262      -9.576   1.704  -4.586  1.00 -7.31           N
ATOM   4317  H   LEU A 262      -8.683   1.401  -4.204  1.00 -7.31           H
ATOM   4318  CA  LEU A 262      -9.979   1.222  -5.909  1.00 -7.31           C
ATOM   4319  HA  LEU A 262     -10.153   2.083  -6.554  1.00 -7.31           H
ATOM   4320  C   LEU A 262     -11.282   0.436  -5.865  1.00 -7.31           C
ATOM   4321  O   LEU A 262     -12.123   0.609  -6.728  1.00 -7.31           O
ATOM   4322  CB  LEU A 262      -8.887   0.344  -6.532  1.00 -7.31           C
ATOM   4323 1HB  LEU A 262      -8.496  -0.306  -5.750  1.00 -7.31           H
ATOM   4324 2HB  LEU A 262      -9.351  -0.293  -7.285  1.00 -7.31           H
ATOM   4325  CG  LEU A 262      -7.712   1.074  -7.202  1.00 -7.31           C
ATOM   4326  HG  LEU A 262      -7.359   1.858  -6.534  1.00 -7.31           H
ATOM   4327  CD1 LEU A 262      -6.553   0.115  -7.458  1.00 -7.31           C
ATOM   4328 1HD1 LEU A 262      -5.714   0.659  -7.888  1.00 -7.31           H
ATOM   4329 2HD1 LEU A 262      -6.861  -0.672  -8.145  1.00 -7.31           H
ATOM   4330 3HD1 LEU A 262      -6.235  -0.336  -6.517  1.00 -7.31           H
ATOM   4331  CD2 LEU A 262      -8.141   1.714  -8.528  1.00 -7.31           C
ATOM   4332 1HD2 LEU A 262      -7.282   2.178  -9.008  1.00 -7.31           H
ATOM   4333 2HD2 LEU A 262      -8.894   2.480  -8.345  1.00 -7.31           H
ATOM   4334 3HD2 LEU A 262      -8.553   0.953  -9.192  1.00 -7.31           H
ATOM   4335  N   SER A 263     -11.489  -0.398  -4.861  1.00 -1.17           N
ATOM   4336  H   SER A 263     -10.767  -0.527  -4.160  1.00 -1.17           H
ATOM   4337  CA  SER A 263     -12.737  -1.158  -4.769  1.00 -1.17           C
ATOM   4338  HA  SER A 263     -12.924  -1.627  -5.735  1.00 -1.17           H
ATOM   4339  C   SER A 263     -13.958  -0.280  -4.472  1.00 -1.17           C
ATOM   4340  O   SER A 263     -15.067  -0.592  -4.910  1.00 -1.17           O
ATOM   4341  CB  SER A 263     -12.591  -2.282  -3.744  1.00 -1.17           C
ATOM   4342 1HB  SER A 263     -13.572  -2.690  -3.506  1.00 -1.17           H
ATOM   4343 2HB  SER A 263     -11.985  -3.072  -4.185  1.00 -1.17           H
ATOM   4344  OG  SER A 263     -11.941  -1.844  -2.564  1.00 -1.17           O
ATOM   4345  HG  SER A 263     -11.012  -1.673  -2.772  1.00 -1.17           H
ATOM   4346  N   ASP A 264     -13.783   0.845  -3.792  1.00 -7.65           N
ATOM   4347  H   ASP A 264     -12.879   1.061  -3.384  1.00 -7.65           H
ATOM   4348  CA  ASP A 264     -14.885   1.807  -3.659  1.00 -7.65           C
ATOM   4349  HA  ASP A 264     -15.814   1.277  -3.449  1.00 -7.65           H
ATOM   4350  C   ASP A 264     -15.079   2.583  -4.963  1.00 -7.65           C
ATOM   4351  O   ASP A 264     -16.207   2.823  -5.391  1.00 -7.65           O
ATOM   4352  CB  ASP A 264     -14.626   2.833  -2.548  1.00 -7.65           C
ATOM   4353 1HB  ASP A 264     -13.577   3.128  -2.558  1.00 -7.65           H
ATOM   4354 2HB  ASP A 264     -15.234   3.712  -2.760  1.00 -7.65           H
ATOM   4355  CG  ASP A 264     -15.013   2.334  -1.164  1.00 -7.65           C
ATOM   4356  OD1 ASP A 264     -15.648   1.261  -1.037  1.00 -7.65           O
ATOM   4357  OD2 ASP A 264     -14.720   3.054  -0.175  1.00 -7.65           O
ATOM   4358  N   VAL A 265     -13.985   2.977  -5.600  1.00 -0.39           N
ATOM   4359  H   VAL A 265     -13.074   2.760  -5.201  1.00 -0.39           H
ATOM   4360  CA  VAL A 265     -14.029   3.765  -6.837  1.00 -0.39           C
ATOM   4361  HA  VAL A 265     -14.683   4.622  -6.681  1.00 -0.39           H
ATOM   4362  C   VAL A 265     -14.634   2.962  -7.980  1.00 -0.39           C
ATOM   4363  O   VAL A 265     -15.442   3.498  -8.716  1.00 -0.39           O
ATOM   4364  CB  VAL A 265     -12.605   4.304  -7.198  1.00 -0.39           C
ATOM   4365  HB  VAL A 265     -11.892   3.487  -7.096  1.00 -0.39           H
ATOM   4366  CG1 VAL A 265     -12.496   4.839  -8.637  1.00 -0.39           C
ATOM   4367 1HG1 VAL A 265     -11.500   5.250  -8.803  1.00 -0.39           H
ATOM   4368 2HG1 VAL A 265     -13.240   5.615  -8.808  1.00 -0.39           H
ATOM   4369 3HG1 VAL A 265     -12.657   4.027  -9.346  1.00 -0.39           H
ATOM   4370  CG2 VAL A 265     -12.219   5.431  -6.227  1.00 -0.39           C
ATOM   4371 1HG2 VAL A 265     -11.194   5.749  -6.420  1.00 -0.39           H
ATOM   4372 2HG2 VAL A 265     -12.288   5.083  -5.198  1.00 -0.39           H
ATOM   4373 3HG2 VAL A 265     -12.893   6.280  -6.354  1.00 -0.39           H
ATOM   4374  N   ILE A 266     -14.308   1.686  -8.129  1.00  1.92           N
ATOM   4375  H   ILE A 266     -13.619   1.263  -7.509  1.00  1.92           H
ATOM   4376  CA  ILE A 266     -14.898   0.880  -9.202  1.00  1.92           C
ATOM   4377  HA  ILE A 266     -14.810   1.427 -10.140  1.00  1.92           H
ATOM   4378  C   ILE A 266     -16.388   0.682  -8.919  1.00  1.92           C
ATOM   4379  O   ILE A 266     -17.217   0.814  -9.817  1.00  1.92           O
ATOM   4380  CB  ILE A 266     -14.178  -0.493  -9.376  1.00  1.92           C
ATOM   4381  HB  ILE A 266     -14.192  -1.015  -8.418  1.00  1.92           H
ATOM   4382  CG1 ILE A 266     -12.715  -0.274  -9.814  1.00  1.92           C
ATOM   4383 1HG1 ILE A 266     -12.703  -0.037 -10.878  1.00  1.92           H
ATOM   4384 2HG1 ILE A 266     -12.304   0.584  -9.285  1.00  1.92           H
ATOM   4385  CG2 ILE A 266     -14.890  -1.368 -10.444  1.00  1.92           C
ATOM   4386 1HG2 ILE A 266     -14.342  -2.296 -10.598  1.00  1.92           H
ATOM   4387 2HG2 ILE A 266     -14.964  -0.828 -11.390  1.00  1.92           H
ATOM   4388 3HG2 ILE A 266     -15.895  -1.623 -10.105  1.00  1.92           H
ATOM   4389  CD1 ILE A 266     -11.779  -1.460  -9.558  1.00  1.92           C
ATOM   4390 1HD1 ILE A 266     -10.777  -1.200  -9.895  1.00  1.92           H
ATOM   4391 2HD1 ILE A 266     -12.125  -2.341 -10.098  1.00  1.92           H
ATOM   4392 3HD1 ILE A 266     -11.751  -1.679  -8.490  1.00  1.92           H
ATOM   4393  N   ASN A 267     -16.767   0.432  -7.672  1.00  2.49           N
ATOM   4394  H   ASN A 267     -16.081   0.359  -6.931  1.00  2.49           H
ATOM   4395  CA  ASN A 267     -18.189   0.235  -7.369  1.00  2.49           C
ATOM   4396  HA  ASN A 267     -18.591  -0.505  -8.063  1.00  2.49           H
ATOM   4397  C   ASN A 267     -18.984   1.522  -7.582  1.00  2.49           C
ATOM   4398  O   ASN A 267     -20.162   1.477  -7.928  1.00  2.49           O
ATOM   4399  CB  ASN A 267     -18.400  -0.276  -5.940  1.00  2.49           C
ATOM   4400 1HB  ASN A 267     -17.781   0.296  -5.249  1.00  2.49           H
ATOM   4401 2HB  ASN A 267     -19.445  -0.126  -5.673  1.00  2.49           H
ATOM   4402  CG  ASN A 267     -18.097  -1.750  -5.797  1.00  2.49           C
ATOM   4403  OD1 ASN A 267     -17.546  -2.391  -6.686  1.00  2.49           O
ATOM   4404  ND2 ASN A 267     -18.480  -2.315  -4.690  1.00  2.49           N
ATOM   4405 1HD2 ASN A 267     -18.301  -3.297  -4.561  1.00  2.49           H
ATOM   4406 2HD2 ASN A 267     -18.955  -1.785  -3.973  1.00  2.49           H
ATOM   4407  N   GLY A 268     -18.333   2.666  -7.439  1.00 -4.56           N
ATOM   4408  H   GLY A 268     -17.369   2.660  -7.117  1.00 -4.56           H
ATOM   4409  CA  GLY A 268     -18.962   3.947  -7.716  1.00 -4.56           C
ATOM   4410 1HA  GLY A 268     -20.043   3.849  -7.618  1.00 -4.56           H
ATOM   4411 2HA  GLY A 268     -18.621   4.663  -6.967  1.00 -4.56           H
ATOM   4412  C   GLY A 268     -18.653   4.526  -9.084  1.00 -4.56           C
ATOM   4413  O   GLY A 268     -18.992   5.684  -9.323  1.00 -4.56           O
ATOM   4414  N   ILE A 269     -18.011   3.792  -9.988  1.00 15.35           N
ATOM   4415  H   ILE A 269     -17.790   2.819  -9.794  1.00 15.35           H
ATOM   4416  CA  ILE A 269     -17.494   4.395 -11.223  1.00 15.35           C
ATOM   4417  HA  ILE A 269     -16.920   5.263 -10.914  1.00 15.35           H
ATOM   4418  C   ILE A 269     -18.606   4.904 -12.127  1.00 15.35           C
ATOM   4419  O   ILE A 269     -18.422   5.881 -12.848  1.00 15.35           O
ATOM   4420  CB  ILE A 269     -16.515   3.443 -11.989  1.00 15.35           C
ATOM   4421  HB  ILE A 269     -15.873   2.969 -11.251  1.00 15.35           H
ATOM   4422  CG1 ILE A 269     -15.604   4.215 -12.966  1.00 15.35           C
ATOM   4423 1HG1 ILE A 269     -15.076   3.485 -13.576  1.00 15.35           H
ATOM   4424 2HG1 ILE A 269     -16.220   4.816 -13.633  1.00 15.35           H
ATOM   4425  CG2 ILE A 269     -17.259   2.330 -12.749  1.00 15.35           C
ATOM   4426 1HG2 ILE A 269     -16.535   1.602 -13.110  1.00 15.35           H
ATOM   4427 2HG2 ILE A 269     -17.804   2.738 -13.600  1.00 15.35           H
ATOM   4428 3HG2 ILE A 269     -17.952   1.815 -12.083  1.00 15.35           H
ATOM   4429  CD1 ILE A 269     -14.551   5.124 -12.320  1.00 15.35           C
ATOM   4430 1HD1 ILE A 269     -13.918   5.548 -13.100  1.00 15.35           H
ATOM   4431 2HD1 ILE A 269     -13.935   4.542 -11.633  1.00 15.35           H
ATOM   4432 3HD1 ILE A 269     -15.034   5.934 -11.777  1.00 15.35           H
ATOM   4433  N   LYS A 270     -19.795   4.321 -12.030  1.00 14.37           N
ATOM   4434  H   LYS A 270     -19.905   3.507 -11.427  1.00 14.37           H
ATOM   4435  CA  LYS A 270     -20.946   4.832 -12.772  1.00 14.37           C
ATOM   4436  HA  LYS A 270     -20.713   4.824 -13.835  1.00 14.37           H
ATOM   4437  C   LYS A 270     -21.207   6.272 -12.367  1.00 14.37           C
ATOM   4438  O   LYS A 270     -21.383   7.136 -13.211  1.00 14.37           O
ATOM   4439  CB  LYS A 270     -22.168   3.940 -12.508  1.00 14.37           C
ATOM   4440 1HB  LYS A 270     -21.876   2.918 -12.748  1.00 14.37           H
ATOM   4441 2HB  LYS A 270     -22.426   3.976 -11.449  1.00 14.37           H
ATOM   4442  CG  LYS A 270     -23.406   4.287 -13.327  1.00 14.37           C
ATOM   4443 1HG  LYS A 270     -23.948   5.108 -12.857  1.00 14.37           H
ATOM   4444 2HG  LYS A 270     -23.088   4.610 -14.311  1.00 14.37           H
ATOM   4445  CD  LYS A 270     -24.328   3.078 -13.486  1.00 14.37           C
ATOM   4446 1HD  LYS A 270     -23.728   2.193 -13.703  1.00 14.37           H
ATOM   4447 2HD  LYS A 270     -24.880   2.918 -12.560  1.00 14.37           H
ATOM   4448  CE  LYS A 270     -25.291   3.288 -14.647  1.00 14.37           C
ATOM   4449 1HE  LYS A 270     -25.831   4.221 -14.492  1.00 14.37           H
ATOM   4450 2HE  LYS A 270     -24.709   3.380 -15.567  1.00 14.37           H
ATOM   4451  NZ  LYS A 270     -26.275   2.166 -14.816  1.00 14.37           N
ATOM   4452 1HZ  LYS A 270     -26.860   2.344 -15.618  1.00 14.37           H
ATOM   4453 2HZ  LYS A 270     -26.852   2.079 -13.991  1.00 14.37           H
ATOM   4454 3HZ  LYS A 270     -25.774   1.294 -14.973  1.00 14.37           H
ATOM   4455  N   ILE A 271     -21.170   6.526 -11.070  1.00 15.66           N
ATOM   4456  H   ILE A 271     -20.899   5.786 -10.437  1.00 15.66           H
ATOM   4457  CA  ILE A 271     -21.521   7.824 -10.502  1.00 15.66           C
ATOM   4458  HA  ILE A 271     -22.417   8.192 -10.997  1.00 15.66           H
ATOM   4459  C   ILE A 271     -20.376   8.808 -10.734  1.00 15.66           C
ATOM   4460  O   ILE A 271     -20.588   9.972 -11.051  1.00 15.66           O
ATOM   4461  CB  ILE A 271     -21.802   7.700  -8.975  1.00 15.66           C
ATOM   4462  HB  ILE A 271     -20.865   7.463  -8.470  1.00 15.66           H
ATOM   4463  CG1 ILE A 271     -22.792   6.549  -8.691  1.00 15.66           C
ATOM   4464 1HG1 ILE A 271     -23.767   6.812  -9.101  1.00 15.66           H
ATOM   4465 2HG1 ILE A 271     -22.452   5.642  -9.187  1.00 15.66           H
ATOM   4466  CG2 ILE A 271     -22.345   9.034  -8.414  1.00 15.66           C
ATOM   4467 1HG2 ILE A 271     -22.506   8.948  -7.341  1.00 15.66           H
ATOM   4468 2HG2 ILE A 271     -23.286   9.294  -8.901  1.00 15.66           H
ATOM   4469 3HG2 ILE A 271     -21.622   9.833  -8.583  1.00 15.66           H
ATOM   4470  CD1 ILE A 271     -22.948   6.199  -7.218  1.00 15.66           C
ATOM   4471 1HD1 ILE A 271     -23.495   5.260  -7.130  1.00 15.66           H
ATOM   4472 2HD1 ILE A 271     -23.502   6.980  -6.699  1.00 15.66           H
ATOM   4473 3HD1 ILE A 271     -21.966   6.081  -6.757  1.00 15.66           H
ATOM   4474  N   ILE A 272     -19.149   8.325 -10.612  1.00  1.32           N
ATOM   4475  H   ILE A 272     -19.026   7.356 -10.325  1.00  1.32           H
ATOM   4476  CA  ILE A 272     -17.958   9.140 -10.854  1.00  1.32           C
ATOM   4477  HA  ILE A 272     -18.000  10.033 -10.230  1.00  1.32           H
ATOM   4478  C   ILE A 272     -17.937   9.601 -12.312  1.00  1.32           C
ATOM   4479  O   ILE A 272     -17.740  10.786 -12.593  1.00  1.32           O
ATOM   4480  CB  ILE A 272     -16.695   8.310 -10.471  1.00  1.32           C
ATOM   4481  HB  ILE A 272     -16.800   7.325 -10.920  1.00  1.32           H
ATOM   4482  CG1 ILE A 272     -16.657   8.154  -8.935  1.00  1.32           C
ATOM   4483 1HG1 ILE A 272     -16.449   9.131  -8.497  1.00  1.32           H
ATOM   4484 2HG1 ILE A 272     -17.640   7.844  -8.585  1.00  1.32           H
ATOM   4485  CG2 ILE A 272     -15.391   8.923 -11.011  1.00  1.32           C
ATOM   4486 1HG2 ILE A 272     -14.543   8.288 -10.753  1.00  1.32           H
ATOM   4487 2HG2 ILE A 272     -15.238   9.907 -10.579  1.00  1.32           H
ATOM   4488 3HG2 ILE A 272     -15.429   9.007 -12.097  1.00  1.32           H
ATOM   4489  CD1 ILE A 272     -15.644   7.154  -8.382  1.00  1.32           C
ATOM   4490 1HD1 ILE A 272     -15.786   7.057  -7.305  1.00  1.32           H
ATOM   4491 2HD1 ILE A 272     -14.629   7.503  -8.571  1.00  1.32           H
ATOM   4492 3HD1 ILE A 272     -15.791   6.179  -8.848  1.00  1.32           H
ATOM   4493  N   LYS A 273     -18.194   8.697 -13.248  1.00-15.77           N
ATOM   4494  H   LYS A 273     -18.354   7.725 -12.983  1.00-15.77           H
ATOM   4495  CA  LYS A 273     -18.228   9.057 -14.666  1.00-15.77           C
ATOM   4496  HA  LYS A 273     -17.323   9.617 -14.907  1.00-15.77           H
ATOM   4497  C   LYS A 273     -19.412   9.966 -14.964  1.00-15.77           C
ATOM   4498  O   LYS A 273     -19.284  10.893 -15.746  1.00-15.77           O
ATOM   4499  CB  LYS A 273     -18.265   7.790 -15.526  1.00-15.77           C
ATOM   4500 1HB  LYS A 273     -17.426   7.161 -15.227  1.00-15.77           H
ATOM   4501 2HB  LYS A 273     -19.190   7.250 -15.324  1.00-15.77           H
ATOM   4502  CG  LYS A 273     -18.172   8.060 -17.024  1.00-15.77           C
ATOM   4503 1HG  LYS A 273     -19.031   8.657 -17.321  1.00-15.77           H
ATOM   4504 2HG  LYS A 273     -17.275   8.634 -17.229  1.00-15.77           H
ATOM   4505  CD  LYS A 273     -18.157   6.791 -17.867  1.00-15.77           C
ATOM   4506 1HD  LYS A 273     -18.937   6.130 -17.495  1.00-15.77           H
ATOM   4507 2HD  LYS A 273     -18.391   7.047 -18.899  1.00-15.77           H
ATOM   4508  CE  LYS A 273     -16.820   6.052 -17.849  1.00-15.77           C
ATOM   4509 1HE  LYS A 273     -16.496   5.904 -16.817  1.00-15.77           H
ATOM   4510 2HE  LYS A 273     -16.977   5.068 -18.293  1.00-15.77           H
ATOM   4511  NZ  LYS A 273     -15.725   6.738 -18.621  1.00-15.77           N
ATOM   4512 1HZ  LYS A 273     -14.893   6.168 -18.604  1.00-15.77           H
ATOM   4513 2HZ  LYS A 273     -15.515   7.649 -18.222  1.00-15.77           H
ATOM   4514 3HZ  LYS A 273     -15.996   6.857 -19.593  1.00-15.77           H
ATOM   4515  N   LEU A 274     -20.535   9.764 -14.292  1.00 14.08           N
ATOM   4516  H   LEU A 274     -20.595   8.989 -13.643  1.00 14.08           H
ATOM   4517  CA  LEU A 274     -21.716  10.619 -14.462  1.00 14.08           C
ATOM   4518  HA  LEU A 274     -22.027  10.588 -15.505  1.00 14.08           H
ATOM   4519  C   LEU A 274     -21.493  12.088 -14.124  1.00 14.08           C
ATOM   4520  O   LEU A 274     -22.266  12.918 -14.567  1.00 14.08           O
ATOM   4521  CB  LEU A 274     -22.862  10.092 -13.591  1.00 14.08           C
ATOM   4522 1HB  LEU A 274     -22.423   9.603 -12.728  1.00 14.08           H
ATOM   4523 2HB  LEU A 274     -23.443  10.938 -13.225  1.00 14.08           H
ATOM   4524  CG  LEU A 274     -23.829   9.109 -14.256  1.00 14.08           C
ATOM   4525  HG  LEU A 274     -23.258   8.444 -14.900  1.00 14.08           H
ATOM   4526  CD1 LEU A 274     -24.541   8.252 -13.217  1.00 14.08           C
ATOM   4527 1HD1 LEU A 274     -25.341   7.677 -13.685  1.00 14.08           H
ATOM   4528 2HD1 LEU A 274     -24.956   8.885 -12.436  1.00 14.08           H
ATOM   4529 3HD1 LEU A 274     -23.833   7.561 -12.769  1.00 14.08           H
ATOM   4530  CD2 LEU A 274     -24.846   9.863 -15.097  1.00 14.08           C
ATOM   4531 1HD2 LEU A 274     -25.536   9.161 -15.558  1.00 14.08           H
ATOM   4532 2HD2 LEU A 274     -24.338  10.425 -15.878  1.00 14.08           H
ATOM   4533 3HD2 LEU A 274     -25.406  10.559 -14.473  1.00 14.08           H
ATOM   4534  N   HIS A 275     -20.448  12.399 -13.368  1.00 10.39           N
ATOM   4535  H   HIS A 275     -19.847  11.664 -13.023  1.00 10.39           H
ATOM   4536  CA  HIS A 275     -20.143  13.777 -12.982  1.00 10.39           C
ATOM   4537  HA  HIS A 275     -20.875  14.446 -13.433  1.00 10.39           H
ATOM   4538  C   HIS A 275     -18.759  14.211 -13.488  1.00 10.39           C
ATOM   4539  O   HIS A 275     -18.177  15.187 -13.010  1.00 10.39           O
ATOM   4540  CB  HIS A 275     -20.286  13.908 -11.469  1.00 10.39           C
ATOM   4541 1HB  HIS A 275     -19.582  13.231 -10.990  1.00 10.39           H
ATOM   4542 2HB  HIS A 275     -20.043  14.930 -11.181  1.00 10.39           H
ATOM   4543  CG  HIS A 275     -21.668  13.603 -10.976  1.00 10.39           C
ATOM   4544  ND1 HIS A 275     -22.127  12.343 -10.675  1.00 10.39           N
ATOM   4545  HD1 HIS A 275     -21.577  11.488 -10.732  1.00 10.39           H
ATOM   4546  CD2 HIS A 275     -22.736  14.420 -10.779  1.00 10.39           C
ATOM   4547  HD2 HIS A 275     -22.730  15.490 -10.935  1.00 10.39           H
ATOM   4548  CE1 HIS A 275     -23.413  12.434 -10.343  1.00 10.39           C
ATOM   4549  HE1 HIS A 275     -24.039  11.592 -10.079  1.00 10.39           H
ATOM   4550  NE2 HIS A 275     -23.828  13.684 -10.366  1.00 10.39           N
ATOM   4551  N   ALA A 276     -18.258  13.463 -14.469  1.00 29.49           N
ATOM   4552  H   ALA A 276     -18.828  12.699 -14.811  1.00 29.49           H
ATOM   4553  CA  ALA A 276     -16.957  13.666 -15.126  1.00 29.49           C
ATOM   4554  HA  ALA A 276     -16.843  12.846 -15.836  1.00 29.49           H
ATOM   4555  C   ALA A 276     -15.718  13.620 -14.221  1.00 29.49           C
ATOM   4556  O   ALA A 276     -14.679  14.204 -14.553  1.00 29.49           O
ATOM   4557  CB  ALA A 276     -16.962  14.972 -15.935  1.00 29.49           C
ATOM   4558 1HB  ALA A 276     -17.870  15.050 -16.525  1.00 29.49           H
ATOM   4559 2HB  ALA A 276     -16.098  14.998 -16.598  1.00 29.49           H
ATOM   4560 3HB  ALA A 276     -16.917  15.820 -15.252  1.00 29.49           H
ATOM   4561  N   TRP A 277     -15.793  12.931 -13.094  1.00 39.63           N
ATOM   4562  H   TRP A 277     -16.633  12.397 -12.887  1.00 39.63           H
ATOM   4563  CA  TRP A 277     -14.708  12.956 -12.113  1.00 39.63           C
ATOM   4564  HA  TRP A 277     -14.188  13.910 -12.196  1.00 39.63           H
ATOM   4565  C   TRP A 277     -13.669  11.852 -12.322  1.00 39.63           C
ATOM   4566  O   TRP A 277     -12.865  11.591 -11.431  1.00 39.63           O
ATOM   4567  CB  TRP A 277     -15.282  12.847 -10.695  1.00 39.63           C
ATOM   4568 1HB  TRP A 277     -15.848  11.922 -10.623  1.00 39.63           H
ATOM   4569 2HB  TRP A 277     -14.463  12.807  -9.979  1.00 39.63           H
ATOM   4570  CG  TRP A 277     -16.182  13.966 -10.286  1.00 39.63           C
ATOM   4571  CD1 TRP A 277     -16.082  15.278 -10.626  1.00 39.63           C
ATOM   4572  HD1 TRP A 277     -15.322  15.680 -11.286  1.00 39.63           H
ATOM   4573  CD2 TRP A 277     -17.313  13.886  -9.399  1.00 39.63           C
ATOM   4574  NE1 TRP A 277     -17.068  16.024 -10.043  1.00 39.63           N
ATOM   4575  HE1 TRP A 277     -17.214  17.010 -10.214  1.00 39.63           H
ATOM   4576  CE2 TRP A 277     -17.828  15.207  -9.254  1.00 39.63           C
ATOM   4577  CE3 TRP A 277     -17.941  12.832  -8.703  1.00 39.63           C
ATOM   4578  HE3 TRP A 277     -17.570  11.822  -8.792  1.00 39.63           H
ATOM   4579  CZ2 TRP A 277     -18.949  15.495  -8.447  1.00 39.63           C
ATOM   4580  HZ2 TRP A 277     -19.327  16.504  -8.365  1.00 39.63           H
ATOM   4581  CZ3 TRP A 277     -19.072  13.116  -7.892  1.00 39.63           C
ATOM   4582  HZ3 TRP A 277     -19.567  12.317  -7.362  1.00 39.63           H
ATOM   4583  CH2 TRP A 277     -19.562  14.452  -7.779  1.00 39.63           C
ATOM   4584  HH2 TRP A 277     -20.431  14.653  -7.171  1.00 39.63           H
ATOM   4585  N   GLU A 278     -13.633  11.189 -13.471  1.00 23.01           N
ATOM   4586  H   GLU A 278     -14.284  11.415 -14.225  1.00 23.01           H
ATOM   4587  CA  GLU A 278     -12.647  10.115 -13.657  1.00 23.01           C
ATOM   4588  HA  GLU A 278     -12.774   9.388 -12.855  1.00 23.01           H
ATOM   4589  C   GLU A 278     -11.235  10.688 -13.568  1.00 23.01           C
ATOM   4590  O   GLU A 278     -10.351  10.077 -12.979  1.00 23.01           O
ATOM   4591  CB  GLU A 278     -12.783   9.390 -15.001  1.00 23.01           C
ATOM   4592 1HB  GLU A 278     -12.435  10.054 -15.791  1.00 23.01           H
ATOM   4593 2HB  GLU A 278     -12.124   8.522 -14.985  1.00 23.01           H
ATOM   4594  CG  GLU A 278     -14.179   8.927 -15.363  1.00 23.01           C
ATOM   4595 1HG  GLU A 278     -14.117   7.925 -15.785  1.00 23.01           H
ATOM   4596 2HG  GLU A 278     -14.808   8.893 -14.472  1.00 23.01           H
ATOM   4597  CD  GLU A 278     -14.787   9.847 -16.399  1.00 23.01           C
ATOM   4598  OE1 GLU A 278     -15.040  11.029 -16.082  1.00 23.01           O
ATOM   4599  OE2 GLU A 278     -14.965   9.416 -17.559  1.00 23.01           O
ATOM   4600  N   SER A 279     -11.048  11.898 -14.081  1.00 12.42           N
ATOM   4601  H   SER A 279     -11.818  12.360 -14.560  1.00 12.42           H
ATOM   4602  CA  SER A 279      -9.778  12.616 -13.978  1.00 12.42           C
ATOM   4603  HA  SER A 279      -8.988  12.018 -14.430  1.00 12.42           H
ATOM   4604  C   SER A 279      -9.376  12.915 -12.533  1.00 12.42           C
ATOM   4605  O   SER A 279      -8.189  12.925 -12.191  1.00 12.42           O
ATOM   4606  CB  SER A 279      -9.912  13.936 -14.741  1.00 12.42           C
ATOM   4607 1HB  SER A 279      -9.013  14.535 -14.598  1.00 12.42           H
ATOM   4608 2HB  SER A 279     -10.039  13.726 -15.803  1.00 12.42           H
ATOM   4609  OG  SER A 279     -11.050  14.646 -14.279  1.00 12.42           O
ATOM   4610  HG  SER A 279     -11.097  15.500 -14.735  1.00 12.42           H
ATOM   4611  N   LEU A 280     -10.346  13.149 -11.664  1.00 20.27           N
ATOM   4612  H   LEU A 280     -11.308  13.142 -11.978  1.00 20.27           H
ATOM   4613  CA  LEU A 280     -10.061  13.431 -10.263  1.00 20.27           C
ATOM   4614  HA  LEU A 280      -9.226  14.129 -10.212  1.00 20.27           H
ATOM   4615  C   LEU A 280      -9.673  12.160  -9.524  1.00 20.27           C
ATOM   4616  O   LEU A 280      -8.693  12.129  -8.788  1.00 20.27           O
ATOM   4617  CB  LEU A 280     -11.287  14.081  -9.611  1.00 20.27           C
ATOM   4618 1HB  LEU A 280     -11.562  14.927 -10.240  1.00 20.27           H
ATOM   4619 2HB  LEU A 280     -12.115  13.376  -9.644  1.00 20.27           H
ATOM   4620  CG  LEU A 280     -11.187  14.610  -8.171  1.00 20.27           C
ATOM   4621  HG  LEU A 280     -12.055  15.246  -8.018  1.00 20.27           H
ATOM   4622  CD1 LEU A 280     -11.257  13.524  -7.104  1.00 20.27           C
ATOM   4623 1HD1 LEU A 280     -11.346  13.991  -6.124  1.00 20.27           H
ATOM   4624 2HD1 LEU A 280     -10.361  12.913  -7.118  1.00 20.27           H
ATOM   4625 3HD1 LEU A 280     -12.128  12.893  -7.273  1.00 20.27           H
ATOM   4626  CD2 LEU A 280      -9.931  15.464  -7.951  1.00 20.27           C
ATOM   4627 1HD2 LEU A 280      -9.995  15.948  -6.977  1.00 20.27           H
ATOM   4628 2HD2 LEU A 280      -9.879  16.239  -8.717  1.00 20.27           H
ATOM   4629 3HD2 LEU A 280      -9.038  14.842  -7.983  1.00 20.27           H
ATOM   4630  N   PHE A 281     -10.420  11.086  -9.714  1.00-15.32           N
ATOM   4631  H   PHE A 281     -11.232  11.133 -10.325  1.00-15.32           H
ATOM   4632  CA  PHE A 281     -10.108   9.849  -8.999  1.00-15.32           C
ATOM   4633  HA  PHE A 281      -9.888  10.103  -7.961  1.00-15.32           H
ATOM   4634  C   PHE A 281      -8.857   9.182  -9.550  1.00-15.32           C
ATOM   4635  O   PHE A 281      -8.105   8.542  -8.811  1.00-15.32           O
ATOM   4636  CB  PHE A 281     -11.323   8.932  -8.976  1.00-15.32           C
ATOM   4637 1HB  PHE A 281     -11.741   8.853  -9.980  1.00-15.32           H
ATOM   4638 2HB  PHE A 281     -11.001   7.943  -8.651  1.00-15.32           H
ATOM   4639  CG  PHE A 281     -12.372   9.415  -8.018  1.00-15.32           C
ATOM   4640  CD1 PHE A 281     -12.282   9.067  -6.664  1.00-15.32           C
ATOM   4641  HD1 PHE A 281     -11.497   8.406  -6.326  1.00-15.32           H
ATOM   4642  CD2 PHE A 281     -13.395  10.285  -8.430  1.00-15.32           C
ATOM   4643  HD2 PHE A 281     -13.478  10.556  -9.464  1.00-15.32           H
ATOM   4644  CE1 PHE A 281     -13.187   9.594  -5.725  1.00-15.32           C
ATOM   4645  HE1 PHE A 281     -13.087   9.330  -4.686  1.00-15.32           H
ATOM   4646  CE2 PHE A 281     -14.314  10.825  -7.501  1.00-15.32           C
ATOM   4647  HE2 PHE A 281     -15.088  11.504  -7.830  1.00-15.32           H
ATOM   4648  CZ  PHE A 281     -14.209  10.479  -6.143  1.00-15.32           C
ATOM   4649  HZ  PHE A 281     -14.902  10.891  -5.424  1.00-15.32           H
ATOM   4650  N   LEU A 282      -8.547   9.463 -10.808  1.00 18.73           N
ATOM   4651  H   LEU A 282      -9.237   9.915 -11.408  1.00 18.73           H
ATOM   4652  CA  LEU A 282      -7.219   9.198 -11.350  1.00 18.73           C
ATOM   4653  HA  LEU A 282      -7.000   8.133 -11.282  1.00 18.73           H
ATOM   4654  C   LEU A 282      -6.168   9.950 -10.537  1.00 18.73           C
ATOM   4655  O   LEU A 282      -5.182   9.355 -10.119  1.00 18.73           O
ATOM   4656  CB  LEU A 282      -7.191   9.651 -12.813  1.00 18.73           C
ATOM   4657 1HB  LEU A 282      -7.805   8.962 -13.391  1.00 18.73           H
ATOM   4658 2HB  LEU A 282      -7.697  10.610 -12.843  1.00 18.73           H
ATOM   4659  CG  LEU A 282      -5.869   9.863 -13.553  1.00 18.73           C
ATOM   4660  HG  LEU A 282      -5.270  10.562 -12.977  1.00 18.73           H
ATOM   4661  CD1 LEU A 282      -5.077   8.593 -13.723  1.00 18.73           C
ATOM   4662 1HD1 LEU A 282      -4.144   8.805 -14.244  1.00 18.73           H
ATOM   4663 2HD1 LEU A 282      -5.656   7.873 -14.302  1.00 18.73           H
ATOM   4664 3HD1 LEU A 282      -4.844   8.173 -12.746  1.00 18.73           H
ATOM   4665  CD2 LEU A 282      -6.150  10.499 -14.905  1.00 18.73           C
ATOM   4666 1HD2 LEU A 282      -5.214  10.674 -15.434  1.00 18.73           H
ATOM   4667 2HD2 LEU A 282      -6.647  11.460 -14.763  1.00 18.73           H
ATOM   4668 3HD2 LEU A 282      -6.790   9.851 -15.506  1.00 18.73           H
ATOM   4669  N   ALA A 283      -6.362  11.236 -10.282  1.00-13.26           N
ATOM   4670  H   ALA A 283      -7.197  11.702 -10.628  1.00-13.26           H
ATOM   4671  CA  ALA A 283      -5.387  12.009  -9.517  1.00-13.26           C
ATOM   4672  HA  ALA A 283      -4.420  11.899 -10.000  1.00-13.26           H
ATOM   4673  C   ALA A 283      -5.231  11.495  -8.080  1.00-13.26           C
ATOM   4674  O   ALA A 283      -4.107  11.344  -7.614  1.00-13.26           O
ATOM   4675  CB  ALA A 283      -5.758  13.495  -9.536  1.00-13.26           C
ATOM   4676 1HB  ALA A 283      -5.894  13.838 -10.562  1.00-13.26           H
ATOM   4677 2HB  ALA A 283      -4.960  14.073  -9.069  1.00-13.26           H
ATOM   4678 3HB  ALA A 283      -6.682  13.659  -8.981  1.00-13.26           H
ATOM   4679  N   LEU A 284      -6.324  11.177  -7.398  1.00-22.03           N
ATOM   4680  H   LEU A 284      -7.240  11.331  -7.820  1.00-22.03           H
ATOM   4681  CA  LEU A 284      -6.233  10.649  -6.031  1.00-22.03           C
ATOM   4682  HA  LEU A 284      -5.654  11.348  -5.428  1.00-22.03           H
ATOM   4683  C   LEU A 284      -5.523   9.301  -5.981  1.00-22.03           C
ATOM   4684  O   LEU A 284      -4.675   9.062  -5.121  1.00-22.03           O
ATOM   4685  CB  LEU A 284      -7.621  10.473  -5.402  1.00-22.03           C
ATOM   4686 1HB  LEU A 284      -8.214   9.844  -6.067  1.00-22.03           H
ATOM   4687 2HB  LEU A 284      -7.483   9.920  -4.473  1.00-22.03           H
ATOM   4688  CG  LEU A 284      -8.452  11.718  -5.064  1.00-22.03           C
ATOM   4689  HG  LEU A 284      -8.608  12.288  -5.976  1.00-22.03           H
ATOM   4690  CD1 LEU A 284      -9.812  11.271  -4.525  1.00-22.03           C
ATOM   4691 1HD1 LEU A 284     -10.424  12.145  -4.298  1.00-22.03           H
ATOM   4692 2HD1 LEU A 284      -9.689  10.677  -3.619  1.00-22.03           H
ATOM   4693 3HD1 LEU A 284     -10.331  10.678  -5.278  1.00-22.03           H
ATOM   4694  CD2 LEU A 284      -7.775  12.630  -4.041  1.00-22.03           C
ATOM   4695 1HD2 LEU A 284      -8.433  13.469  -3.809  1.00-22.03           H
ATOM   4696 2HD2 LEU A 284      -6.849  13.027  -4.452  1.00-22.03           H
ATOM   4697 3HD2 LEU A 284      -7.565  12.079  -3.125  1.00-22.03           H
ATOM   4698  N   THR A 285      -5.826   8.416  -6.916  1.00 -0.23           N
ATOM   4699  H   THR A 285      -6.536   8.628  -7.612  1.00 -0.23           H
ATOM   4700  CA  THR A 285      -5.178   7.107  -6.916  1.00 -0.23           C
ATOM   4701  HA  THR A 285      -5.228   6.708  -5.903  1.00 -0.23           H
ATOM   4702  C   THR A 285      -3.704   7.254  -7.300  1.00 -0.23           C
ATOM   4703  O   THR A 285      -2.841   6.537  -6.790  1.00 -0.23           O
ATOM   4704  CB  THR A 285      -5.905   6.112  -7.844  1.00 -0.23           C
ATOM   4705  HB  THR A 285      -5.728   6.379  -8.884  1.00 -0.23           H
ATOM   4706  OG1 THR A 285      -7.309   6.159  -7.582  1.00 -0.23           O
ATOM   4707  HG1 THR A 285      -7.669   6.969  -7.967  1.00 -0.23           H
ATOM   4708  CG2 THR A 285      -5.470   4.677  -7.581  1.00 -0.23           C
ATOM   4709 1HG2 THR A 285      -6.049   4.011  -8.218  1.00 -0.23           H
ATOM   4710 2HG2 THR A 285      -5.669   4.421  -6.539  1.00 -0.23           H
ATOM   4711 3HG2 THR A 285      -4.410   4.555  -7.794  1.00 -0.23           H
ATOM   4712  N   ARG A 286      -3.375   8.236  -8.135  1.00-16.97           N
ATOM   4713  H   ARG A 286      -4.106   8.797  -8.572  1.00-16.97           H
ATOM   4714  CA  ARG A 286      -1.967   8.547  -8.407  1.00-16.97           C
ATOM   4715  HA  ARG A 286      -1.446   7.621  -8.645  1.00-16.97           H
ATOM   4716  C   ARG A 286      -1.292   9.123  -7.175  1.00-16.97           C
ATOM   4717  O   ARG A 286      -0.128   8.834  -6.967  1.00-16.97           O
ATOM   4718  CB  ARG A 286      -1.780   9.518  -9.579  1.00-16.97           C
ATOM   4719 1HB  ARG A 286      -2.425  10.382  -9.425  1.00-16.97           H
ATOM   4720 2HB  ARG A 286      -0.744   9.858  -9.579  1.00-16.97           H
ATOM   4721  CG  ARG A 286      -2.067   8.891 -10.940  1.00-16.97           C
ATOM   4722 1HG  ARG A 286      -1.380   8.060 -11.094  1.00-16.97           H
ATOM   4723 2HG  ARG A 286      -3.078   8.497 -10.953  1.00-16.97           H
ATOM   4724  CD  ARG A 286      -1.914   9.872 -12.092  1.00-16.97           C
ATOM   4725 1HD  ARG A 286      -0.871  10.185 -12.150  1.00-16.97           H
ATOM   4726 2HD  ARG A 286      -2.163   9.348 -13.015  1.00-16.97           H
ATOM   4727  NE  ARG A 286      -2.766  11.068 -11.984  1.00-16.97           N
ATOM   4728  HE  ARG A 286      -3.209  11.223 -11.094  1.00-16.97           H
ATOM   4729  CZ  ARG A 286      -2.993  11.960 -12.941  1.00-16.97           C
ATOM   4730  NH1 ARG A 286      -3.703  13.021 -12.687  1.00-16.97           N
ATOM   4731 1HH1 ARG A 286      -4.019  13.231 -11.758  1.00-16.97           H
ATOM   4732 2HH1 ARG A 286      -3.932  13.649 -13.446  1.00-16.97           H
ATOM   4733  NH2 ARG A 286      -2.599  11.815 -14.176  1.00-16.97           N
ATOM   4734 1HH2 ARG A 286      -2.053  11.003 -14.441  1.00-16.97           H
ATOM   4735 2HH2 ARG A 286      -2.853  12.511 -14.859  1.00-16.97           H
ATOM   4736  N   GLU A 287      -1.980   9.873  -6.330  1.00 -0.86           N
ATOM   4737  H   GLU A 287      -2.939  10.142  -6.544  1.00 -0.86           H
ATOM   4738  CA  GLU A 287      -1.366  10.340  -5.087  1.00 -0.86           C
ATOM   4739  HA  GLU A 287      -0.447  10.872  -5.333  1.00 -0.86           H
ATOM   4740  C   GLU A 287      -0.999   9.144  -4.217  1.00 -0.86           C
ATOM   4741  O   GLU A 287       0.122   9.062  -3.727  1.00 -0.86           O
ATOM   4742  CB  GLU A 287      -2.290  11.274  -4.296  1.00 -0.86           C
ATOM   4743 1HB  GLU A 287      -3.192  11.454  -4.879  1.00 -0.86           H
ATOM   4744 2HB  GLU A 287      -2.575  10.775  -3.371  1.00 -0.86           H
ATOM   4745  CG  GLU A 287      -1.664  12.619  -3.947  1.00 -0.86           C
ATOM   4746 1HG  GLU A 287      -1.514  13.172  -4.872  1.00 -0.86           H
ATOM   4747 2HG  GLU A 287      -2.358  13.183  -3.324  1.00 -0.86           H
ATOM   4748  CD  GLU A 287      -0.326  12.495  -3.222  1.00 -0.86           C
ATOM   4749  OE1 GLU A 287      -0.306  12.096  -2.035  1.00 -0.86           O
ATOM   4750  OE2 GLU A 287       0.733  12.806  -3.826  1.00 -0.86           O
ATOM   4751  N   ILE A 288      -1.895   8.172  -4.089  1.00  0.59           N
ATOM   4752  H   ILE A 288      -2.811   8.274  -4.522  1.00  0.59           H
ATOM   4753  CA  ILE A 288      -1.590   6.965  -3.313  1.00  0.59           C
ATOM   4754  HA  ILE A 288      -1.269   7.269  -2.321  1.00  0.59           H
ATOM   4755  C   ILE A 288      -0.421   6.232  -3.968  1.00  0.59           C
ATOM   4756  O   ILE A 288       0.504   5.793  -3.292  1.00  0.59           O
ATOM   4757  CB  ILE A 288      -2.820   6.019  -3.151  1.00  0.59           C
ATOM   4758  HB  ILE A 288      -3.172   5.721  -4.139  1.00  0.59           H
ATOM   4759  CG1 ILE A 288      -3.956   6.762  -2.419  1.00  0.59           C
ATOM   4760 1HG1 ILE A 288      -3.623   6.988  -1.406  1.00  0.59           H
ATOM   4761 2HG1 ILE A 288      -4.148   7.707  -2.924  1.00  0.59           H
ATOM   4762  CG2 ILE A 288      -2.428   4.745  -2.350  1.00  0.59           C
ATOM   4763 1HG2 ILE A 288      -3.284   4.079  -2.248  1.00  0.59           H
ATOM   4764 2HG2 ILE A 288      -2.075   5.016  -1.353  1.00  0.59           H
ATOM   4765 3HG2 ILE A 288      -1.641   4.195  -2.866  1.00  0.59           H
ATOM   4766  CD1 ILE A 288      -5.288   6.009  -2.331  1.00  0.59           C
ATOM   4767 1HD1 ILE A 288      -6.030   6.661  -1.872  1.00  0.59           H
ATOM   4768 2HD1 ILE A 288      -5.187   5.115  -1.715  1.00  0.59           H
ATOM   4769 3HD1 ILE A 288      -5.629   5.732  -3.329  1.00  0.59           H
ATOM   4770  N   ARG A 289      -0.394   6.160  -5.290  1.00-17.19           N
ATOM   4771  H   ARG A 289      -1.177   6.534  -5.825  1.00-17.19           H
ATOM   4772  CA  ARG A 289       0.735   5.541  -5.989  1.00-17.19           C
ATOM   4773  HA  ARG A 289       0.855   4.532  -5.591  1.00-17.19           H
ATOM   4774  C   ARG A 289       2.052   6.276  -5.748  1.00-17.19           C
ATOM   4775  O   ARG A 289       3.092   5.650  -5.569  1.00-17.19           O
ATOM   4776  CB  ARG A 289       0.421   5.466  -7.488  1.00-17.19           C
ATOM   4777 1HB  ARG A 289      -0.548   4.979  -7.606  1.00-17.19           H
ATOM   4778 2HB  ARG A 289       0.343   6.477  -7.883  1.00-17.19           H
ATOM   4779  CG  ARG A 289       1.436   4.717  -8.329  1.00-17.19           C
ATOM   4780 1HG  ARG A 289       1.128   4.762  -9.372  1.00-17.19           H
ATOM   4781 2HG  ARG A 289       2.418   5.178  -8.230  1.00-17.19           H
ATOM   4782  CD  ARG A 289       1.517   3.275  -7.886  1.00-17.19           C
ATOM   4783 1HD  ARG A 289       1.933   3.233  -6.878  1.00-17.19           H
ATOM   4784 2HD  ARG A 289       0.513   2.846  -7.867  1.00-17.19           H
ATOM   4785  NE  ARG A 289       2.358   2.473  -8.773  1.00-17.19           N
ATOM   4786  HE  ARG A 289       2.685   2.899  -9.632  1.00-17.19           H
ATOM   4787  CZ  ARG A 289       2.727   1.222  -8.561  1.00-17.19           C
ATOM   4788  NH1 ARG A 289       3.378   0.615  -9.499  1.00-17.19           N
ATOM   4789 1HH1 ARG A 289       3.532   1.051 -10.390  1.00-17.19           H
ATOM   4790 2HH1 ARG A 289       3.752  -0.314  -9.316  1.00-17.19           H
ATOM   4791  NH2 ARG A 289       2.513   0.571  -7.454  1.00-17.19           N
ATOM   4792 1HH2 ARG A 289       1.995   0.994  -6.691  1.00-17.19           H
ATOM   4793 2HH2 ARG A 289       2.907  -0.361  -7.362  1.00-17.19           H
ATOM   4794  N   ARG A 290       2.036   7.597  -5.689  1.00 -0.21           N
ATOM   4795  H   ARG A 290       1.160   8.092  -5.860  1.00 -0.21           H
ATOM   4796  CA  ARG A 290       3.243   8.363  -5.371  1.00 -0.21           C
ATOM   4797  HA  ARG A 290       4.061   8.019  -6.002  1.00 -0.21           H
ATOM   4798  C   ARG A 290       3.678   8.120  -3.926  1.00 -0.21           C
ATOM   4799  O   ARG A 290       4.881   8.076  -3.659  1.00 -0.21           O
ATOM   4800  CB  ARG A 290       3.017   9.854  -5.648  1.00 -0.21           C
ATOM   4801 1HB  ARG A 290       1.995  10.114  -5.375  1.00 -0.21           H
ATOM   4802 2HB  ARG A 290       3.695  10.418  -5.008  1.00 -0.21           H
ATOM   4803  CG  ARG A 290       3.305  10.284  -7.094  1.00 -0.21           C
ATOM   4804 1HG  ARG A 290       4.189  10.922  -7.083  1.00 -0.21           H
ATOM   4805 2HG  ARG A 290       3.534   9.400  -7.688  1.00 -0.21           H
ATOM   4806  CD  ARG A 290       2.167  11.048  -7.784  1.00 -0.21           C
ATOM   4807 1HD  ARG A 290       2.507  11.367  -8.770  1.00 -0.21           H
ATOM   4808 2HD  ARG A 290       1.330  10.370  -7.926  1.00 -0.21           H
ATOM   4809  NE  ARG A 290       1.694  12.221  -7.037  1.00 -0.21           N
ATOM   4810  HE  ARG A 290       2.180  12.445  -6.175  1.00 -0.21           H
ATOM   4811  CZ  ARG A 290       0.682  13.009  -7.377  1.00 -0.21           C
ATOM   4812  NH1 ARG A 290       0.310  13.939  -6.555  1.00 -0.21           N
ATOM   4813 1HH1 ARG A 290       0.728  14.004  -5.637  1.00 -0.21           H
ATOM   4814 2HH1 ARG A 290      -0.436  14.563  -6.822  1.00 -0.21           H
ATOM   4815  NH2 ARG A 290       0.006  12.913  -8.491  1.00 -0.21           N
ATOM   4816 1HH2 ARG A 290       0.306  12.289  -9.224  1.00 -0.21           H
ATOM   4817 2HH2 ARG A 290      -0.816  13.491  -8.610  1.00 -0.21           H
ATOM   4818  N   ARG A 291       2.748   7.907  -3.003  1.00-15.14           N
ATOM   4819  H   ARG A 291       1.765   8.008  -3.256  1.00-15.14           H
ATOM   4820  CA  ARG A 291       3.103   7.542  -1.620  1.00-15.14           C
ATOM   4821  HA  ARG A 291       3.839   8.249  -1.236  1.00-15.14           H
ATOM   4822  C   ARG A 291       3.725   6.149  -1.589  1.00-15.14           C
ATOM   4823  O   ARG A 291       4.752   5.933  -0.956  1.00-15.14           O
ATOM   4824  CB  ARG A 291       1.866   7.544  -0.704  1.00-15.14           C
ATOM   4825 1HB  ARG A 291       1.148   6.833  -1.105  1.00-15.14           H
ATOM   4826 2HB  ARG A 291       2.157   7.198   0.288  1.00-15.14           H
ATOM   4827  CG  ARG A 291       1.162   8.890  -0.556  1.00-15.14           C
ATOM   4828 1HG  ARG A 291       1.745   9.540   0.094  1.00-15.14           H
ATOM   4829 2HG  ARG A 291       1.093   9.361  -1.532  1.00-15.14           H
ATOM   4830  CD  ARG A 291      -0.255   8.739  -0.001  1.00-15.14           C
ATOM   4831 1HD  ARG A 291      -0.713   7.854  -0.440  1.00-15.14           H
ATOM   4832 2HD  ARG A 291      -0.210   8.614   1.081  1.00-15.14           H
ATOM   4833  NE  ARG A 291      -1.077   9.909  -0.348  1.00-15.14           N
ATOM   4834  HE  ARG A 291      -0.619  10.652  -0.876  1.00-15.14           H
ATOM   4835  CZ  ARG A 291      -2.363  10.094  -0.083  1.00-15.14           C
ATOM   4836  NH1 ARG A 291      -2.921  11.180  -0.529  1.00-15.14           N
ATOM   4837 1HH1 ARG A 291      -2.363  11.850  -1.032  1.00-15.14           H
ATOM   4838 2HH1 ARG A 291      -3.903  11.352  -0.354  1.00-15.14           H
ATOM   4839  NH2 ARG A 291      -3.112   9.238   0.562  1.00-15.14           N
ATOM   4840 1HH2 ARG A 291      -2.698   8.423   0.973  1.00-15.14           H
ATOM   4841 2HH2 ARG A 291      -4.103   9.408   0.674  1.00-15.14           H
ATOM   4842  N   GLU A 292       3.113   5.209  -2.290  1.00-15.74           N
ATOM   4843  H   GLU A 292       2.258   5.448  -2.790  1.00-15.74           H
ATOM   4844  CA  GLU A 292       3.558   3.812  -2.320  1.00-15.74           C
ATOM   4845  HA  GLU A 292       3.571   3.418  -1.304  1.00-15.74           H
ATOM   4846  C   GLU A 292       4.956   3.675  -2.921  1.00-15.74           C
ATOM   4847  O   GLU A 292       5.839   3.009  -2.383  1.00-15.74           O
ATOM   4848  CB  GLU A 292       2.549   3.034  -3.166  1.00-15.74           C
ATOM   4849 1HB  GLU A 292       1.550   3.299  -2.823  1.00-15.74           H
ATOM   4850 2HB  GLU A 292       2.648   3.380  -4.194  1.00-15.74           H
ATOM   4851  CG  GLU A 292       2.651   1.518  -3.150  1.00-15.74           C
ATOM   4852 1HG  GLU A 292       3.635   1.219  -3.513  1.00-15.74           H
ATOM   4853 2HG  GLU A 292       2.522   1.159  -2.128  1.00-15.74           H
ATOM   4854  CD  GLU A 292       1.579   0.912  -4.046  1.00-15.74           C
ATOM   4855  OE1 GLU A 292       1.273   1.534  -5.084  1.00-15.74           O
ATOM   4856  OE2 GLU A 292       1.010  -0.160  -3.750  1.00-15.74           O
ATOM   4857  N   THR A 293       5.188   4.379  -4.017  1.00 -2.03           N
ATOM   4858  H   THR A 293       4.438   4.929  -4.427  1.00 -2.03           H
ATOM   4859  CA  THR A 293       6.489   4.347  -4.679  1.00 -2.03           C
ATOM   4860  HA  THR A 293       6.807   3.311  -4.759  1.00 -2.03           H
ATOM   4861  C   THR A 293       7.562   5.066  -3.871  1.00 -2.03           C
ATOM   4862  O   THR A 293       8.749   4.862  -4.108  1.00 -2.03           O
ATOM   4863  CB  THR A 293       6.431   4.930  -6.110  1.00 -2.03           C
ATOM   4864  HB  THR A 293       7.442   5.030  -6.505  1.00 -2.03           H
ATOM   4865  OG1 THR A 293       5.788   6.206  -6.087  1.00 -2.03           O
ATOM   4866  HG1 THR A 293       4.840   6.048  -5.978  1.00 -2.03           H
ATOM   4867  CG2 THR A 293       5.620   4.043  -7.050  1.00 -2.03           C
ATOM   4868 1HG2 THR A 293       5.515   4.537  -8.013  1.00 -2.03           H
ATOM   4869 2HG2 THR A 293       4.630   3.846  -6.638  1.00 -2.03           H
ATOM   4870 3HG2 THR A 293       6.138   3.096  -7.195  1.00 -2.03           H
ATOM   4871  N   HIS A 294       7.190   5.840  -2.859  1.00 16.31           N
ATOM   4872  H   HIS A 294       6.209   5.979  -2.647  1.00 16.31           H
ATOM   4873  CA  HIS A 294       8.201   6.480  -2.024  1.00 16.31           C
ATOM   4874  HA  HIS A 294       8.975   6.859  -2.689  1.00 16.31           H
ATOM   4875  C   HIS A 294       8.866   5.495  -1.056  1.00 16.31           C
ATOM   4876  O   HIS A 294       9.987   5.727  -0.593  1.00 16.31           O
ATOM   4877  CB  HIS A 294       7.642   7.681  -1.264  1.00 16.31           C
ATOM   4878 1HB  HIS A 294       6.733   8.022  -1.757  1.00 16.31           H
ATOM   4879 2HB  HIS A 294       7.388   7.370  -0.250  1.00 16.31           H
ATOM   4880  CG  HIS A 294       8.601   8.829  -1.209  1.00 16.31           C
ATOM   4881  ND1 HIS A 294       9.888   8.736  -0.740  1.00 16.31           N
ATOM   4882  HD1 HIS A 294      10.310   7.909  -0.334  1.00 16.31           H
ATOM   4883  CD2 HIS A 294       8.491  10.101  -1.676  1.00 16.31           C
ATOM   4884  HD2 HIS A 294       7.607  10.514  -2.138  1.00 16.31           H
ATOM   4885  CE1 HIS A 294      10.488   9.912  -0.921  1.00 16.31           C
ATOM   4886  HE1 HIS A 294      11.510  10.127  -0.642  1.00 16.31           H
ATOM   4887  NE2 HIS A 294       9.675  10.782  -1.488  1.00 16.31           N
ATOM   4888  N   LEU A 295       8.233   4.359  -0.789  1.00 23.95           N
ATOM   4889  H   LEU A 295       7.293   4.196  -1.140  1.00 23.95           H
ATOM   4890  CA  LEU A 295       8.900   3.307  -0.016  1.00 23.95           C
ATOM   4891  HA  LEU A 295       9.413   3.737   0.844  1.00 23.95           H
ATOM   4892  C   LEU A 295       9.935   2.639  -0.913  1.00 23.95           C
ATOM   4893  O   LEU A 295      11.030   2.280  -0.480  1.00 23.95           O
ATOM   4894  CB  LEU A 295       7.925   2.220   0.452  1.00 23.95           C
ATOM   4895 1HB  LEU A 295       7.398   1.860  -0.429  1.00 23.95           H
ATOM   4896 2HB  LEU A 295       8.546   1.394   0.797  1.00 23.95           H
ATOM   4897  CG  LEU A 295       6.875   2.433   1.555  1.00 23.95           C
ATOM   4898  HG  LEU A 295       6.674   1.457   1.997  1.00 23.95           H
ATOM   4899  CD1 LEU A 295       7.374   3.342   2.666  1.00 23.95           C
ATOM   4900 1HD1 LEU A 295       6.647   3.348   3.478  1.00 23.95           H
ATOM   4901 2HD1 LEU A 295       7.495   4.363   2.299  1.00 23.95           H
ATOM   4902 3HD1 LEU A 295       8.325   2.974   3.047  1.00 23.95           H
ATOM   4903  CD2 LEU A 295       5.557   2.956   1.014  1.00 23.95           C
ATOM   4904 1HD2 LEU A 295       4.837   3.029   1.828  1.00 23.95           H
ATOM   4905 2HD2 LEU A 295       5.168   2.267   0.264  1.00 23.95           H
ATOM   4906 3HD2 LEU A 295       5.694   3.940   0.568  1.00 23.95           H
ATOM   4907  N   ILE A 296       9.586   2.506  -2.185  1.00 22.67           N
ATOM   4908  H   ILE A 296       8.678   2.838  -2.481  1.00 22.67           H
ATOM   4909  CA  ILE A 296      10.438   1.844  -3.176  1.00 22.67           C
ATOM   4910  HA  ILE A 296      10.712   0.870  -2.777  1.00 22.67           H
ATOM   4911  C   ILE A 296      11.726   2.652  -3.382  1.00 22.67           C
ATOM   4912  O   ILE A 296      12.776   2.096  -3.684  1.00 22.67           O
ATOM   4913  CB  ILE A 296       9.678   1.591  -4.523  1.00 22.67           C
ATOM   4914  HB  ILE A 296       9.470   2.548  -4.998  1.00 22.67           H
ATOM   4915  CG1 ILE A 296       8.334   0.879  -4.247  1.00 22.67           C
ATOM   4916 1HG1 ILE A 296       8.546  -0.081  -3.776  1.00 22.67           H
ATOM   4917 2HG1 ILE A 296       7.752   1.471  -3.544  1.00 22.67           H
ATOM   4918  CG2 ILE A 296      10.535   0.727  -5.489  1.00 22.67           C
ATOM   4919 1HG2 ILE A 296      10.025   0.616  -6.446  1.00 22.67           H
ATOM   4920 2HG2 ILE A 296      10.703  -0.264  -5.061  1.00 22.67           H
ATOM   4921 3HG2 ILE A 296      11.496   1.203  -5.678  1.00 22.67           H
ATOM   4922  CD1 ILE A 296       7.439   0.628  -5.477  1.00 22.67           C
ATOM   4923 1HD1 ILE A 296       6.455   0.296  -5.143  1.00 22.67           H
ATOM   4924 2HD1 ILE A 296       7.872  -0.153  -6.103  1.00 22.67           H
ATOM   4925 3HD1 ILE A 296       7.333   1.541  -6.060  1.00 22.67           H
ATOM   4926  N   VAL A 297      11.699   3.951  -3.114  1.00 10.27           N
ATOM   4927  H   VAL A 297      10.819   4.394  -2.886  1.00 10.27           H
ATOM   4928  CA  VAL A 297      12.929   4.756  -3.126  1.00 10.27           C
ATOM   4929  HA  VAL A 297      13.363   4.707  -4.123  1.00 10.27           H
ATOM   4930  C   VAL A 297      13.964   4.192  -2.145  1.00 10.27           C
ATOM   4931  O   VAL A 297      15.145   4.082  -2.479  1.00 10.27           O
ATOM   4932  CB  VAL A 297      12.637   6.252  -2.791  1.00 10.27           C
ATOM   4933  HB  VAL A 297      12.166   6.306  -1.812  1.00 10.27           H
ATOM   4934  CG1 VAL A 297      13.920   7.086  -2.750  1.00 10.27           C
ATOM   4935 1HG1 VAL A 297      13.674   8.137  -2.593  1.00 10.27           H
[truncated: 1,422,986 more chars]
